# Supplementary material for: 2,2,2-Trichloro-N-(3-nitro­phen­yl)acetamide
Source: Acta Crystallogr Sect E Struct Rep Online. 2012 Sep 1;68(Pt 10):o2832. doi: 10.1107/S1600536812036732 (PMC3470194; doi:10.1107/S1600536812036732)
Supplement: Supplementary file 1 [file e-68-o2832-sup1.cif]

##############################################################################
#                                                                            #
# This CIF contains the data in a paper accepted for publication in          #
# Acta Crystallographica Section E. It conforms to the requirements of       #
# Notes for Authors for Acta Crystallographica Section E, and has been       #
# peer reviewed under the auspices of the IUCr Commission on Journals.       #
#                                                                            #
# Full details of the Crystallographic Information File format               #
# are given in the paper "The Crystallographic Information File (CIF):       #
# a New Standard Archive File for Crystallography" by S. R. Hall, F. H.      #
# Allen and I. D. Brown [Acta Cryst. (1991), A47, 655-685].                  #
#                                                                            #
# The current version of the core CIF dictionary is obtainable from          #
# ftp://ftp.iucr.org/pub/cif_core.dic.                                       #
#                                                                            #
# Software is freely available for graphical display of the structure(s)     #
# in this CIF. For information consult the CIF software page                 #
# http://www.iucr.org/resources/cif/software.                                #
#                                                                            #
# This file may be used for bona fide research purposes within the           #
# scientific community so long as proper attribution is given to the journal # 
# article from which it was obtained.                                        #
#                                                                            #
##############################################################################
data_global
_audit_creation_method     'PLATON  option'
_journal_date_recd_electronic     2012-07-27
_journal_date_accepted     2012-08-24
_journal_name_full     'Acta Crystallographica, Section E'
_journal_year     2012
_journal_volume     68
_journal_issue     10
_journal_page_first     o2832
_journal_page_last     o2832
_journal_paper_category     QO
_journal_paper_doi     10.1107/S1600536812036732
_journal_coeditor_code     PV2576
_publ_contact_author_name
;
 'Dr. V. Upadhyaya'
;
_publ_contact_author_address
;
 Physics department,
 Manipal Institute of Technology
 Manipal University
 Manipal 576 104,
 India
;
_publ_contact_author_email     'v.upadhyaya@manipal.edu'
_publ_contact_author_fax     '(91) 91820/2571071'
_publ_contact_author_phone     '(91) 919916116217'
_publ_section_title
;
2,2,2-Trichloro-<i>N</i>-(3-nitrophenyl)acetamide
;
loop_
    _publ_author_name
    _publ_author_address
    'A. N. Prabhu'
;
 Physics Department,
 Manipal Institute of Technology
 Manipal University
 Manipal 576 104,
 India
;
    'V. Upadhyaya'
;
 Physics Department,
 Manipal Institute of Technology
 Manipal University
 Manipal 576 104,
 India
;
    'Girisha, K. S.'
;
 Solid State and Sructural Chemistry Unit,
 Indian Institute of Science,
 Bangalore 560 012,
 India
;
    'Naveena, C. S.'
;
 Department of Chemistry
 Mangalore University 575 199
 Karnataka,
 India
;
    'Guru Row, T. N.'
;
 Solid State and Sructural Chemistry Unit,
 Indian Institute of Science,
 Bangalore 560 012,
 India
;
data_I
_chemical_name_systematic
;
2,2,2-Trichloro-<i>N</i>-(3-nitrophenyl)acetamide
;
_chemical_name_common     ?
_chemical_formula_moiety     'C8 H5 Cl3 N2 O3'
_chemical_formula_sum     'C8 H5 Cl3 N2 O3'
_chemical_formula_structural     ?
_chemical_formula_iupac     'C8 H5 Cl3 N2 O3'
_chemical_formula_weight     283.49
_chemical_melting_point     ?
_symmetry_cell_setting     orthorhombic
_symmetry_space_group_name_H-M     'P b c a'
_symmetry_space_group_name_Hall     '-P 2ac 2ab'
loop_
    _symmetry_equiv_pos_as_xyz
    'x, y, z'
    'x+1/2, -y+1/2, -z'
    '-x, y+1/2, -z+1/2'
    '-x+1/2, -y, z+1/2'
    '-x, -y, -z'
    '-x-1/2, y-1/2, z'
    'x, -y-1/2, z-1/2'
    'x-1/2, y, -z-1/2'
_cell_length_a     11.5164(8)
_cell_length_b     10.1427(5)
_cell_length_c     19.9054(11)
_cell_angle_alpha     90.00
_cell_angle_beta     90.00
_cell_angle_gamma     90.00
_cell_volume     2325.1(2)
_cell_formula_units_Z     8
_cell_measurement_reflns_used     2532
_cell_measurement_theta_min     2.05
_cell_measurement_theta_max     27.00
_cell_measurement_temperature     296(2)
_exptl_crystal_description     'block'
_exptl_crystal_colour     'yellow'
_exptl_crystal_size_max     0.20
_exptl_crystal_size_mid     0.18
_exptl_crystal_size_min     0.18
_exptl_crystal_density_diffrn     1.620
_exptl_crystal_density_meas     ?
_exptl_crystal_density_method     'not measured'
_exptl_crystal_F_000     1136
_exptl_absorpt_coefficient_mu     0.780
_exptl_absorpt_correction_type     multi-scan
_exptl_absorpt_process_details     '(SAINT-Plus; Bruker, 1998)'
_exptl_absorpt_correction_T_min     0.8597
_exptl_absorpt_correction_T_max     0.8724
_exptl_special_details
;
;
_diffrn_ambient_temperature     296(2)
_diffrn_radiation_type     MoK\a
_diffrn_radiation_wavelength     0.71073
_diffrn_radiation_source     'Enhance (Mo) X-ray Source'
_diffrn_radiation_monochromator     graphite
_diffrn_measurement_device_type     'Bruker SMART APEX CCD detector'
_diffrn_measurement_method     '\w scans'
_diffrn_reflns_number     8739
_diffrn_reflns_av_R_equivalents     0.0275
_diffrn_reflns_av_sigmaI/netI     0.0289
_diffrn_reflns_theta_min     2.05
_diffrn_reflns_theta_max     27.00
_diffrn_reflns_theta_full     27.00
_diffrn_measured_fraction_theta_max     0.999
_diffrn_measured_fraction_theta_full     0.999
_diffrn_reflns_limit_h_min     -5
_diffrn_reflns_limit_h_max     14
_diffrn_reflns_limit_k_min     -10
_diffrn_reflns_limit_k_max     12
_diffrn_reflns_limit_l_min     -14
_diffrn_reflns_limit_l_max     25
_refine_special_details
;
Refinement of <i>F</i>^2^ against ALL reflections. The weighted <i>R</i>-factor
<i>wR</i> and goodness of fit <i>S</i> are based on <i>F</i>^2^, conventional
<i>R</i>-factors <i>R</i> are based on <i>F</i>, with <i>F</i> set to zero for
negative <i>F</i>^2^. The threshold expression of <i>F</i>^2^ >
2\s(<i>F</i>^2^) is used only for calculating <i>R</i>-factors(gt) <i>etc</i>.
and is not relevant to the choice of reflections for refinement.
<i>R</i>-factors based on <i>F</i>^2^ are statistically about twice as large
as those based on <i>F</i>, and <i>R</i>- factors based on ALL data will be
even larger.
;
_reflns_number_total     2532
_reflns_number_gt     1713
_reflns_threshold_expression     'I>2\s(I)'
_refine_ls_structure_factor_coef     Fsqd
_refine_ls_matrix_type     full
_refine_ls_R_factor_all     0.0754
_refine_ls_R_factor_gt     0.0491
_refine_ls_wR_factor_gt     0.1321
_refine_ls_wR_factor_ref     0.1443
_refine_ls_goodness_of_fit_ref     1.068
_refine_ls_restrained_S_all     1.068
_refine_ls_number_reflns     2532
_refine_ls_number_parameters     145
_refine_ls_number_restraints     0
_refine_ls_hydrogen_treatment     constr
_refine_ls_weighting_scheme     calc
_refine_ls_weighting_details
         'calc w=1/[\s^2^(Fo^2^)+(0.0695P)^2^+0.9222P] where P=(Fo^2^+2Fc^2^)/3'
_atom_sites_solution_hydrogens     geom
_atom_sites_solution_primary     direct
_atom_sites_solution_secondary     difmap
_refine_ls_shift/su_max     0.001
_refine_ls_shift/su_mean     0.000
_refine_diff_density_max     0.456
_refine_diff_density_min     -0.372
_refine_ls_extinction_method     none
_refine_ls_extinction_coef     ?
loop_
    _atom_type_symbol
    _atom_type_description
    _atom_type_scat_dispersion_real
    _atom_type_scat_dispersion_imag
    _atom_type_scat_source
    'C' 'C' 0.0033 0.0016
                         'International Tables Vol C Tables 4.2.6.8 and 6.1.1.4'
    'H' 'H' 0.0000 0.0000
                         'International Tables Vol C Tables 4.2.6.8 and 6.1.1.4'
    'N' 'N' 0.0061 0.0033
                         'International Tables Vol C Tables 4.2.6.8 and 6.1.1.4'
    'O' 'O' 0.0106 0.0060
                         'International Tables Vol C Tables 4.2.6.8 and 6.1.1.4'
    'Cl' 'Cl' 0.1484 0.1585
                         'International Tables Vol C Tables 4.2.6.8 and 6.1.1.4'
_computing_data_collection     'SMART (Bruker, 1998)'
_computing_cell_refinement     'SAINT-Plus (Bruker, 1998)'
_computing_data_reduction     'SAINT-Plus (Bruker, 1998)'
_computing_structure_solution     'SHELXS97 (Sheldrick, 2008)'
_computing_structure_refinement     'SHELXL97 (Sheldrick, 2008)'
_computing_molecular_graphics
             'ORTEP-3 (Farrugia, 1997) and CAMERON (Watkin <i>et al.</i>, 1993)'
_computing_publication_material     'WinGX (Farrugia, 1999)'
loop_
    _atom_site_type_symbol
    _atom_site_label
    _atom_site_fract_x
    _atom_site_fract_y
    _atom_site_fract_z
    _atom_site_U_iso_or_equiv
    _atom_site_adp_type
    _atom_site_calc_flag
    _atom_site_refinement_flags
    _atom_site_occupancy
    _atom_site_symmetry_multiplicity
    _atom_site_disorder_assembly
    _atom_site_disorder_group
    C C1 0.8599(3) 0.8973(3) 0.29007(15) 0.0522(8) Uani d . 1 1 . .
    C C2 0.7513(2) 0.9294(2) 0.33324(13) 0.0390(6) Uani d . 1 1 . .
    C C3 0.5939(2) 0.8197(2) 0.39617(13) 0.0367(6) Uani d . 1 1 . .
    C C4 0.5685(3) 0.7018(3) 0.42914(16) 0.0520(7) Uani d . 1 1 . .
    H H4 0.6196 0.6310 0.4260 0.062 Uiso calc R 1 1 . .
    C C5 0.4687(3) 0.6897(3) 0.4662(2) 0.0705(10) Uani d . 1 1 . .
    H H5 0.4522 0.6103 0.4876 0.085 Uiso calc R 1 1 . .
    C C6 0.3927(3) 0.7935(3) 0.47228(18) 0.0621(9) Uani d . 1 1 . .
    H H6 0.3243 0.7852 0.4968 0.074 Uiso calc R 1 1 . .
    C C7 0.4209(2) 0.9099(3) 0.44096(14) 0.0429(6) Uani d . 1 1 . .
    C C8 0.5197(2) 0.9263(2) 0.40254(13) 0.0387(6) Uani d . 1 1 . .
    H H8A 0.5358 1.0063 0.3817 0.046 Uiso calc R 1 1 . .
    Cl Cl1 0.82157(11) 0.79451(9) 0.22201(5) 0.0843(4) Uani d . 1 1 . .
    Cl Cl3 0.92258(9) 1.04369(8) 0.25994(5) 0.0801(4) Uani d . 1 1 . .
    Cl Cl2 0.96357(8) 0.81360(10) 0.34058(6) 0.0828(3) Uani d . 1 1 . .
    N N1 0.3404(2) 1.0223(3) 0.44728(15) 0.0580(7) Uani d . 1 1 . .
    N N2 0.6956(2) 0.82155(19) 0.35614(12) 0.0433(6) Uani d . 1 1 . .
    H H2N 0.7247 0.7464 0.3454 0.052 Uiso calc R 1 1 . .
    O O1 0.72365(18) 1.04229(16) 0.34446(11) 0.0524(5) Uani d . 1 1 . .
    O O2 0.3623(2) 1.1225(2) 0.41711(16) 0.0858(8) Uani d . 1 1 . .
    O O3 0.2570(2) 1.0101(3) 0.48485(16) 0.0900(9) Uani d . 1 1 . .
loop_
    _atom_site_aniso_label
    _atom_site_aniso_U_11
    _atom_site_aniso_U_22
    _atom_site_aniso_U_33
    _atom_site_aniso_U_12
    _atom_site_aniso_U_13
    _atom_site_aniso_U_23
    C1 0.0626(19) 0.0350(14) 0.0589(18) -0.0020(13) 0.0223(15) 0.0010(12)
    C2 0.0444(14) 0.0307(12) 0.0418(14) -0.0010(11) 0.0055(13) 0.0007(10)
    C3 0.0383(14) 0.0318(12) 0.0400(13) -0.0053(10) -0.0002(12) -0.0019(10)
    C4 0.0499(17) 0.0353(14) 0.071(2) 0.0007(12) 0.0134(16) 0.0083(13)
    C5 0.064(2) 0.0461(18) 0.101(3) -0.0008(15) 0.027(2) 0.0226(17)
    C6 0.0453(17) 0.0588(19) 0.082(2) -0.0057(14) 0.0193(17) 0.0078(16)
    C7 0.0368(14) 0.0433(14) 0.0485(15) 0.0011(11) -0.0027(13) -0.0063(12)
    C8 0.0412(14) 0.0332(13) 0.0416(14) -0.0015(10) -0.0005(12) -0.0017(10)
    Cl1 0.1194(9) 0.0689(6) 0.0645(6) -0.0233(5) 0.0383(6) -0.0211(4)
    Cl3 0.0991(8) 0.0439(4) 0.0973(7) -0.0162(4) 0.0522(6) 0.0022(4)
    Cl2 0.0527(5) 0.0816(6) 0.1141(8) 0.0127(4) 0.0146(5) 0.0168(6)
    N1 0.0462(15) 0.0550(16) 0.0728(18) 0.0068(12) 0.0062(14) -0.0033(13)
    N2 0.0482(13) 0.0234(10) 0.0584(14) 0.0020(9) 0.0148(11) 0.0000(9)
    O1 0.0560(12) 0.0243(9) 0.0767(14) -0.0014(8) 0.0169(11) -0.0020(8)
    O2 0.0786(18) 0.0568(15) 0.122(2) 0.0245(13) 0.0300(16) 0.0152(15)
    O3 0.0544(15) 0.0901(18) 0.125(2) 0.0202(13) 0.0345(16) 0.0105(17)
_geom_special_details
;
All s.u.'s (except the s.u. in the dihedral angle between two l.s. planes) are
estimated using the full covariance matrix. The cell s.u.'s are taken into
account individually in the estimation of s.u.'s in distances, angles and
torsion angles; correlations between s.u.'s in cell parameters are only used
when they are defined by crystal symmetry. An approximate (isotropic)
treatment of cell s.u.'s is used for estimating s.u.'s involving l.s. planes.
;
loop_
    _geom_bond_atom_site_label_1
    _geom_bond_atom_site_label_2
    _geom_bond_site_symmetry_2
    _geom_bond_distance
    _geom_bond_publ_flag
    C1 C2 . 1.552(4) ?
    C1 Cl3 . 1.756(3) ?
    C1 Cl1 . 1.766(3) ?
    C1 Cl2 . 1.777(3) ?
    C2 O1 . 1.209(3) ?
    C2 N2 . 1.348(3) ?
    C3 C8 . 1.385(3) ?
    C3 C4 . 1.395(3) ?
    C3 N2 . 1.417(3) ?
    C4 C5 . 1.372(4) ?
    C4 H4 . 0.9300 ?
    C5 C6 . 1.374(4) ?
    C5 H5 . 0.9300 ?
    C6 C7 . 1.374(4) ?
    C6 H6 . 0.9300 ?
    C7 C8 . 1.380(4) ?
    C7 N1 . 1.476(4) ?
    C8 H8A . 0.9300 ?
    N1 O2 . 1.207(3) ?
    N1 O3 . 1.223(4) ?
    N2 H2N . 0.8600 ?
loop_
    _geom_angle_atom_site_label_1
    _geom_angle_atom_site_label_2
    _geom_angle_atom_site_label_3
    _geom_angle_site_symmetry_1
    _geom_angle_site_symmetry_3
    _geom_angle
    _geom_angle_publ_flag
    C2 C1 Cl3 . . 110.05(18) ?
    C2 C1 Cl1 . . 110.3(2) ?
    Cl3 C1 Cl1 . . 109.88(16) ?
    C2 C1 Cl2 . . 109.17(19) ?
    Cl3 C1 Cl2 . . 108.75(18) ?
    Cl1 C1 Cl2 . . 108.65(15) ?
    O1 C2 N2 . . 125.5(2) ?
    O1 C2 C1 . . 120.9(2) ?
    N2 C2 C1 . . 113.6(2) ?
    C8 C3 C4 . . 119.8(2) ?
    C8 C3 N2 . . 123.5(2) ?
    C4 C3 N2 . . 116.7(2) ?
    C5 C4 C3 . . 120.4(3) ?
    C5 C4 H4 . . 119.8 ?
    C3 C4 H4 . . 119.8 ?
    C4 C5 C6 . . 120.8(3) ?
    C4 C5 H5 . . 119.6 ?
    C6 C5 H5 . . 119.6 ?
    C7 C6 C5 . . 117.9(3) ?
    C7 C6 H6 . . 121.1 ?
    C5 C6 H6 . . 121.1 ?
    C6 C7 C8 . . 123.4(3) ?
    C6 C7 N1 . . 118.5(3) ?
    C8 C7 N1 . . 118.1(2) ?
    C7 C8 C3 . . 117.7(2) ?
    C7 C8 H8A . . 121.1 ?
    C3 C8 H8A . . 121.1 ?
    O2 N1 O3 . . 123.6(3) ?
    O2 N1 C7 . . 118.5(3) ?
    O3 N1 C7 . . 117.8(3) ?
    C2 N2 C3 . . 126.5(2) ?
    C2 N2 H2N . . 116.8 ?
    C3 N2 H2N . . 116.8 ?
loop_
    _geom_torsion_atom_site_label_1
    _geom_torsion_atom_site_label_2
    _geom_torsion_atom_site_label_3
    _geom_torsion_atom_site_label_4
    _geom_torsion_site_symmetry_1
    _geom_torsion_site_symmetry_2
    _geom_torsion_site_symmetry_3
    _geom_torsion_site_symmetry_4
    _geom_torsion
    _geom_torsion_publ_flag
    Cl3 C1 C2 O1 . . . . -3.2(4) ?
    Cl1 C1 C2 O1 . . . . -124.6(3) ?
    Cl2 C1 C2 O1 . . . . 116.1(3) ?
    Cl3 C1 C2 N2 . . . . 177.6(2) ?
    Cl1 C1 C2 N2 . . . . 56.2(3) ?
    Cl2 C1 C2 N2 . . . . -63.1(3) ?
    C8 C3 C4 C5 . . . . 1.9(5) ?
    N2 C3 C4 C5 . . . . -176.8(3) ?
    C3 C4 C5 C6 . . . . -0.8(6) ?
    C4 C5 C6 C7 . . . . -1.0(6) ?
    C5 C6 C7 C8 . . . . 1.8(5) ?
    C5 C6 C7 N1 . . . . -179.7(3) ?
    C6 C7 C8 C3 . . . . -0.6(4) ?
    N1 C7 C8 C3 . . . . -179.1(2) ?
    C4 C3 C8 C7 . . . . -1.2(4) ?
    N2 C3 C8 C7 . . . . 177.4(2) ?
    C6 C7 N1 O2 . . . . -176.5(3) ?
    C8 C7 N1 O2 . . . . 2.1(4) ?
    C6 C7 N1 O3 . . . . 6.1(4) ?
    C8 C7 N1 O3 . . . . -175.3(3) ?
    O1 C2 N2 C3 . . . . 1.3(5) ?
    C1 C2 N2 C3 . . . . -179.5(3) ?
    C8 C3 N2 C2 . . . . 18.2(4) ?
    C4 C3 N2 C2 . . . . -163.2(3) ?
loop_
    _geom_hbond_atom_site_label_D
    _geom_hbond_atom_site_label_H
    _geom_hbond_atom_site_label_A
    _geom_hbond_site_symmetry_A
    _geom_hbond_distance_DH
    _geom_hbond_distance_HA
    _geom_hbond_distance_DA
    _geom_hbond_angle_DHA
    _geom_hbond_publ_flag
    C8 H8A O1 1_555 0.930 2.316 2.870(3) 117 ?
    C4 H4 O1 6_755 0.930 2.589 3.345(4) 138 y
    N2 H2N O1 6_755 0.860 2.154 2.990(3) 164 y
