# Supplementary material for: 2,2,2-Trichloro-N-(3-nitro­phen­yl)acetamide
Source: Acta Crystallogr Sect E Struct Rep Online. 2012 Sep 1;68(Pt 10):o2832. doi: 10.1107/S1600536812036732 (PMC3470194; doi:10.1107/S1600536812036732)
Supplement: Supplementary file 2 [file e-68-o2832-Isup2.hkl]

#
# h,k,l, Fc-squared, Fo-squared, sigma(Fo-squared) and status flag
#
data_I
_shelx_title ' 5_1_0m in Pbca'
_shelx_refln_list_code          4
_shelx_F_calc_maximum      219.11
_exptl_crystal_F_000      1136.00
_reflns_d_resolution_high  0.7829
 
loop_
 _symmetry_equiv_pos_as_xyz
 'x, y, z'
 'x+1/2, -y+1/2, -z'
 '-x, y+1/2, -z+1/2'
 '-x+1/2, -y, z+1/2'
 '-x, -y, -z'
 '-x-1/2, y-1/2, z'
 'x, -y-1/2, z-1/2'
 'x-1/2, y, -z-1/2'
 
_cell_length_a    11.5164
_cell_length_b    10.1427
_cell_length_c    19.9054
_cell_angle_alpha  90.000
_cell_angle_beta   90.000
_cell_angle_gamma  90.000
 
_shelx_F_squared_multiplier     1.000
 
loop_
 _refln_index_h
 _refln_index_k
 _refln_index_l
 _refln_F_squared_calc
 _refln_F_squared_meas
 _refln_F_squared_sigma
 _refln_observed_status
   2   0   0      813.32      616.29     16.94 o
   4   0   0      304.22      405.35     19.06 o
   6   0   0     1963.21     2371.96     58.88 o
   8   0   0      569.45      623.91     34.73 o
  10   0   0      633.03      642.12     37.70 o
  12   0   0       36.08       52.52     17.79 o
  14   0   0      151.27      135.54     27.53 o
   2   1   0     4397.05     4334.54     48.07 o
   4   1   0        1.14        0.00      6.14 o
   6   1   0     4027.91     3988.44     60.57 o
   8   1   0     3538.67     3456.00     60.01 o
  10   1   0      584.76      609.86     26.88 o
  12   1   0       83.71       82.13     15.57 o
  14   1   0        0.26        0.00     10.58 o
   0   2   0       44.97        9.80      3.01 o
   2   2   0     7725.05     8060.60     82.51 o
   4   2   0     1721.37     2227.20     34.98 o
   6   2   0     6124.99     5907.52     79.10 o
   8   2   0     1663.04     1846.09     41.30 o
  10   2   0      277.31      281.51     39.39 o
  12   2   0      744.69      758.65     32.79 o
  14   2   0      172.81      209.24     23.48 o
   2   3   0    12170.75    11555.38     83.17 o
   4   3   0      412.29      358.03     12.81 o
   6   3   0      104.80       72.07      9.04 o
   8   3   0     1610.17     1501.30     36.78 o
  10   3   0       16.86        0.85      9.88 o
  12   3   0      166.37      164.22     22.03 o
  14   3   0        4.23        0.00     11.76 o
   0   4   0     5668.55     4861.64     45.99 o
   2   4   0     2230.96     2355.79     24.53 o
   4   4   0     1334.18     1300.53     20.75 o
   6   4   0      630.27      604.42     23.51 o
   8   4   0      390.87      362.78     20.35 o
  10   4   0      110.33      102.68     14.55 o
  12   4   0       70.17       64.57     22.66 o
   2   5   0      246.13      228.03     12.47 o
   4   5   0     6063.46     6095.67     52.48 o
   6   5   0      520.73      610.87     22.24 o
   8   5   0      496.89      462.83     21.87 o
  10   5   0        0.14        0.00      7.63 o
  12   5   0       14.48        1.25     12.92 o
   0   6   0     2620.69     2552.00     35.25 o
   2   6   0       14.83        5.19      5.44 o
   4   6   0      735.55      628.58     18.37 o
   6   6   0       88.90      110.05     11.49 o
   8   6   0      333.01      305.44     23.92 o
  10   6   0        3.67        0.00     10.41 o
  12   6   0      136.69      196.53     32.19 o
   2   7   0     1865.71     1840.57     23.93 o
   4   7   0      620.69      539.34     15.32 o
   6   7   0      732.26      680.85     19.86 o
   8   7   0      969.47      904.35     25.09 o
  10   7   0     1200.88     1234.94     34.08 o
  12   7   0       47.15       48.20     15.70 o
   0   8   0    11891.56    11072.83    201.62 o
   2   8   0      774.03      889.53     26.40 o
   4   8   0      798.45      643.73     17.35 o
   6   8   0      352.44      345.09     17.00 o
   8   8   0      438.57      486.95     37.70 o
  10   8   0      134.71      106.90     19.00 o
   2   9   0     1713.24     1795.93     63.75 o
   4   9   0      230.91      247.06     22.24 o
   6   9   0       55.01       62.99     12.66 o
   8   9   0      222.74      341.94     26.75 o
  10   9   0        5.20        0.00     15.67 o
   0  10   0      514.83      655.25     44.47 o
   2  10   0        5.15       18.02     10.90 o
   4  10   0       50.75       73.28     22.03 o
   6  10   0      380.45      463.38     45.75 o
   8  10   0       52.12       54.81     14.75 o
   2  11   0       85.82      172.85     65.23 o
   4  11   0       54.28        5.08     18.64 o
   6  11   0        9.66        0.00     11.86 o
   0  12   0      552.96      694.65     50.40 o
   2  12   0        0.49       33.28     14.47 o
   4  12   0      135.43      152.06     29.65 o
   1   1   1     6393.77     6327.96     45.32 o
   2   1   1    27818.93    26467.30    369.77 o
   3   1   1    10398.69    10329.58     93.77 o
   4   1   1     6188.24     6315.82     61.37 o
   5   1   1      214.66      150.48      7.57 o
   6   1   1      181.43      212.39      9.73 o
   7   1   1        2.22        0.00      4.23 o
   8   1   1      293.78      345.80     14.88 o
   9   1   1      175.50      182.72     12.72 o
  10   1   1      383.14      371.07     39.00 o
  11   1   1       27.16       18.64      8.01 o
  12   1   1       36.60       42.46      9.07 o
  13   1   1      154.38      192.83     14.92 o
  14   1   1        0.26        0.09      8.07 o
   0   2   1    19138.29    18095.10    103.61 o
   1   2   1     3368.24     3223.88     14.66 o
   2   2   1      170.87      130.72      4.10 o
   3   2   1      230.90      243.00      6.38 o
   4   2   1     1953.37     2124.64     26.91 o
   5   2   1        4.27        4.71      3.18 o
   6   2   1     2111.73     2014.96     33.87 o
   7   2   1     1095.05     1223.17     21.93 o
   8   2   1       19.16       12.10      5.30 o
   9   2   1     1605.99     1727.19     29.76 o
  10   2   1       20.29       12.64      7.05 o
  11   2   1      222.51      226.26     22.25 o
  12   2   1       45.70       49.37      9.64 o
  13   2   1       48.57       41.44     10.66 o
  14   2   1      124.93      109.95     14.99 o
   1   3   1     2820.24     2763.11     15.21 o
   2   3   1      868.60      959.58      7.75 o
   3   3   1     5576.97     6311.88     45.35 o
   4   3   1     1237.36     1183.33     18.56 o
   5   3   1     2455.44     2608.36     29.50 o
   6   3   1     1410.43     1472.29     22.27 o
   7   3   1        6.88        8.94      7.28 o
   8   3   1     1717.13     1553.91     26.46 o
   9   3   1      373.83      464.87     15.84 o
  10   3   1      833.24      842.33     22.59 o
  11   3   1      467.46      463.89     18.64 o
  12   3   1        1.32        7.60      7.59 o
  13   3   1       11.82       15.99      8.05 o
  14   3   1        0.76        0.00      7.75 o
   0   4   1    48010.64    41995.02    337.81 o
   1   4   1       13.24        2.93      1.98 o
   2   4   1       14.07        4.87      1.62 o
   3   4   1      547.19      541.33      7.12 o
   4   4   1       57.94      119.35      5.07 o
   5   4   1     1992.06     2123.41     23.46 o
   6   4   1        1.76        0.00      3.18 o
   7   4   1      432.35      390.87     12.62 o
   8   4   1     2411.79     2561.50     35.32 o
   9   4   1       27.05       40.06      7.41 o
  10   4   1       90.42       82.60     11.07 o
  11   4   1      147.61      153.87     12.40 o
  12   4   1       96.40      107.58     13.63 o
  13   4   1        1.47        0.00      7.86 o
   1   5   1     2131.87     2151.75     14.10 o
   2   5   1      870.97      811.86      8.65 o
   3   5   1     6329.05     6810.59     67.55 o
   4   5   1      331.51      375.77      8.07 o
   5   5   1        0.14        0.54      2.39 o
   6   5   1     2590.31     2425.97     23.38 o
   7   5   1        0.04        0.00      4.19 o
   8   5   1      989.57     1070.23     27.84 o
   9   5   1      330.84      342.69     15.84 o
  10   5   1        3.71        9.95      6.16 o
  11   5   1      127.85      136.70     11.99 o
  12   5   1       18.86       11.79      8.13 o
  13   5   1        0.01        0.00      7.75 o
   0   6   1       13.37        5.41      3.25 o
   1   6   1      287.13      305.43      5.57 o
   2   6   1      666.04      611.64      9.30 o
   3   6   1       24.33       29.18      3.86 o
   4   6   1       73.94       30.12      4.21 o
   5   6   1      287.00      283.91      7.43 o
   6   6   1     2926.38     2842.13     24.15 o
   7   6   1      388.75      373.18      9.34 o
   8   6   1        0.05        6.47      4.23 o
   9   6   1       97.88       83.93      6.85 o
  10   6   1        9.73        7.31      5.81 o
  11   6   1        3.67        0.00      7.09 o
  12   6   1       51.84       43.95     11.68 o
  13   6   1       47.58       41.53     12.47 o
   1   7   1        7.33        7.79      2.48 o
   2   7   1     1933.57     2130.22     18.55 o
   3   7   1        1.68        0.00      4.07 o
   4   7   1        0.18        2.67      3.49 o
   5   7   1        6.34        4.59      4.00 o
   6   7   1       53.01       68.67      6.73 o
   7   7   1        1.77        4.14      4.34 o
   8   7   1        2.31        8.76      5.29 o
   9   7   1      151.67      144.03      9.54 o
  10   7   1      187.35      246.91     18.68 o
  11   7   1       83.46       82.38     18.04 o
  12   7   1        3.48        0.00      8.98 o
   0   8   1     6121.68     6454.49     68.39 o
   1   8   1      210.64      199.40     10.81 o
   2   8   1       27.41       25.82      4.90 o
   3   8   1      420.80      391.77     10.45 o
   4   8   1      122.35      141.93      9.29 o
   5   8   1       23.02       32.26      5.25 o
   6   8   1      103.56       70.12      7.49 o
   7   8   1       12.73        6.94      5.85 o
   8   8   1       54.27       53.38      9.78 o
   9   8   1      147.30      124.10     13.03 o
  10   8   1       68.15       89.90     12.46 o
  11   8   1       10.45       26.94      9.89 o
   1   9   1       14.37       20.40      8.06 o
   2   9   1      164.45      202.33     11.10 o
   3   9   1        1.55        2.81      4.10 o
   4   9   1     1402.81     1378.26     25.70 o
   5   9   1       19.26       28.13      7.40 o
   6   9   1        0.02        0.92      6.58 o
   7   9   1       92.41       71.87     10.16 o
   8   9   1       31.35       62.49     10.55 o
   9   9   1       26.71       33.16     10.01 o
  10   9   1        3.81       18.04     15.84 o
   0  10   1     1898.91     1522.31     56.97 o
   1  10   1       58.48       59.60      9.91 o
   2  10   1       17.41       16.59     10.33 o
   3  10   1        0.54        0.31      8.54 o
   4  10   1      302.00      273.14     24.21 o
   5  10   1      332.75      308.05     50.62 o
   6  10   1      113.29      133.57     19.44 o
   7  10   1       23.77       17.36     13.33 o
   8  10   1       10.16        1.57      9.19 o
   9  10   1        0.74        0.00      7.76 o
   1  11   1        0.14        0.00      7.52 o
   2  11   1      276.66      309.83     18.51 o
   3  11   1       20.05        8.15     16.31 o
   4  11   1      153.68       86.20     17.20 o
   5  11   1       24.95       17.68     13.98 o
   6  11   1       26.86       30.78     14.59 o
   7  11   1       40.53       47.23     16.17 o
   0  12   1      155.97      155.49     23.72 o
   1  12   1       42.75       40.38     13.27 o
   2  12   1        0.00        0.00      8.86 o
   3  12   1        8.86       10.46     22.87 o
   4  12   1       76.80       81.78     17.96 o
   5  12   1       13.35        6.91     13.57 o
   0   0   2     6844.51     7136.75     70.38 o
   1   0   2     9510.60     8918.83     65.43 o
   2   0   2     1175.09     1318.13     28.38 o
   3   0   2      191.24      267.27     13.13 o
   4   0   2       34.16       30.50      7.62 o
   5   0   2    25973.46    24574.81    359.18 o
   6   0   2      406.95      430.48     16.60 o
   7   0   2     1017.33      988.71     27.09 o
   8   0   2     2500.17     2481.47     48.66 o
   9   0   2      462.07      445.32     33.46 o
  10   0   2        1.43        0.00      8.23 o
  11   0   2      471.86      497.03     25.76 o
  12   0   2       85.59       69.37     14.64 o
  13   0   2       24.89       17.79     12.28 o
  14   0   2        0.12        3.28     12.13 o
   1   1   2      439.26      473.13      3.54 o
   2   1   2     5871.53     6059.17     71.71 o
   3   1   2     4395.62     4209.06     53.37 o
   4   1   2     5484.49     5468.22     94.03 o
   5   1   2      140.62      152.68     10.63 o
   6   1   2      492.73      480.86     14.59 o
   7   1   2     1641.46     1884.33     33.93 o
   8   1   2     1233.51     1199.08     25.80 o
   9   1   2      112.03      113.20      9.59 o
  10   1   2        0.15        2.78      6.24 o
  11   1   2     1158.31     1161.43     27.19 o
  12   1   2       36.43       23.20      8.44 o
  13   1   2       65.76       58.38     10.29 o
  14   1   2        1.47        5.83      8.70 o
   0   2   2      264.03      161.19      5.59 o
   1   2   2        8.21        3.05      0.87 o
   2   2   2    17050.03    16539.83     83.32 o
   3   2   2     6628.33     6768.60     76.61 o
   4   2   2     1774.68     1824.40     30.44 o
   5   2   2       59.26       46.57      5.78 o
   6   2   2     6368.87     6346.60     67.36 o
   7   2   2      829.23      780.40     17.69 o
   8   2   2        0.95        0.00      4.52 o
   9   2   2       14.63        6.35      6.39 o
  10   2   2      371.44      331.47     16.29 o
  11   2   2        3.29        0.00      6.42 o
  12   2   2        2.58        4.64      7.72 o
  13   2   2        0.40        4.60      7.38 o
  14   2   2       30.25       25.37     10.03 o
   1   3   2       34.61       15.57      2.39 o
   2   3   2     2687.53     2795.82     21.65 o
   3   3   2    13072.90    12999.53     78.62 o
   4   3   2     3266.56     3627.93     39.46 o
   5   3   2       40.23       57.91      7.36 o
   6   3   2      839.11      848.85     18.57 o
   7   3   2        7.95        6.98      5.62 o
   8   3   2      179.84      190.82     11.30 o
   9   3   2      116.39      113.89      9.80 o
  10   3   2     1144.42     1212.19     26.30 o
  11   3   2       10.25        9.51      7.51 o
  12   3   2        0.54        0.00      6.52 o
  13   3   2       20.62       35.29      9.40 o
  14   3   2        0.55        0.00      7.89 o
   0   4   2      584.73      540.54     13.95 o
   1   4   2        3.06        0.00      1.56 o
   2   4   2     2043.52     2265.61     19.55 o
   3   4   2      195.47      209.34      4.85 o
   4   4   2      603.94      660.23     10.72 o
   5   4   2      222.89      221.64      8.55 o
   6   4   2        3.24        0.51      3.85 o
   7   4   2       72.17      112.39      8.24 o
   8   4   2      712.05      702.71     18.49 o
   9   4   2       17.06       16.99      9.05 o
  10   4   2       46.58       49.28      8.07 o
  11   4   2       15.69       27.16      8.24 o
  12   4   2        2.50        0.00      7.31 o
  13   4   2       79.33       63.17     14.87 o
   1   5   2      965.36     1026.80     12.13 o
   2   5   2     1805.41     1944.68     15.27 o
   3   5   2     2479.29     2915.80     22.56 o
   4   5   2     5099.81     5157.35     37.88 o
   5   5   2      149.86      171.05      6.55 o
   6   5   2       39.26       41.00      5.37 o
   7   5   2      662.19      650.04     16.45 o
   8   5   2      357.55      356.37     13.16 o
   9   5   2       87.88      109.99      9.85 o
  10   5   2      126.95      110.66     10.06 o
  11   5   2        6.76        4.04      6.93 o
  12   5   2        7.63        0.00      7.30 o
  13   5   2       20.70       28.65      9.39 o
   0   6   2      609.63      620.60     18.28 o
   1   6   2       23.69       25.05      3.39 o
   2   6   2      915.68     1055.99     10.70 o
   3   6   2     1314.20     1410.39     14.09 o
   4   6   2      110.83      113.94      6.23 o
   5   6   2      130.27      131.20      6.53 o
   6   6   2       99.78       84.78      7.58 o
   7   6   2      286.82      303.37      9.65 o
   8   6   2      476.06      426.08     15.49 o
   9   6   2      253.07      259.97     11.26 o
  10   6   2       83.79       77.06      8.81 o
  11   6   2       55.26       46.84      9.37 o
  12   6   2       43.42       71.20     13.60 o
   1   7   2        4.32        4.72      2.62 o
   2   7   2      496.27      528.20     14.35 o
   3   7   2     1127.03     1093.02     14.74 o
   4   7   2      977.01      850.29     19.92 o
   5   7   2      254.90      250.80     10.28 o
   6   7   2      316.43      316.70     10.23 o
   7   7   2        1.65        5.78      4.60 o
   8   7   2        0.12        2.18      4.78 o
   9   7   2        0.15        2.41      6.30 o
  10   7   2       13.70       14.16      7.86 o
  11   7   2      149.86      161.56     12.98 o
  12   7   2        0.30        0.00      8.81 o
   0   8   2     2418.51     2461.12     38.35 o
   1   8   2     1805.95     1792.44     20.82 o
   2   8   2      621.74      523.05     11.68 o
   3   8   2      156.58      169.85      6.84 o
   4   8   2       10.95        2.76      4.31 o
   5   8   2      802.43      855.59     17.57 o
   6   8   2       69.12       87.95      8.08 o
   7   8   2       51.67       53.43      7.43 o
   8   8   2       39.52       43.94      8.05 o
   9   8   2       76.93       82.60     15.65 o
  10   8   2        5.95       12.49      9.11 o
  11   8   2        9.69       15.49      8.96 o
   1   9   2      372.75      316.97     12.99 o
   2   9   2      239.78      249.84     10.19 o
   3   9   2      507.82      502.50     18.23 o
   4   9   2      135.84      154.00      9.16 o
   5   9   2        9.71        2.24      5.89 o
   6   9   2      222.82      181.63     13.45 o
   7   9   2       68.40       45.82      9.33 o
   8   9   2       12.96       24.98     12.66 o
   9   9   2       74.15       73.41     12.84 o
  10   9   2       67.46       47.09     10.66 o
   0  10   2      575.11      547.09     55.28 o
   1  10   2      154.51      124.38     11.94 o
   2  10   2      366.37      299.76     18.86 o
   3  10   2      292.28      282.51     19.41 o
   4  10   2        2.49        0.00     11.22 o
   5  10   2        3.54        2.87     12.11 o
   6  10   2      972.64     1058.57     42.23 o
   7  10   2       13.31       24.85     10.91 o
   8  10   2        3.09        5.35      9.72 o
   9  10   2        2.76        0.00     18.48 o
   1  11   2       38.80       58.12     10.66 o
   2  11   2      226.66      272.37     21.95 o
   3  11   2        1.13        0.00      8.15 o
   4  11   2      238.28      199.01     28.80 o
   5  11   2       18.61       26.13     14.04 o
   6  11   2        3.90        0.00     15.88 o
   7  11   2       25.16       26.49     15.36 o
   0  12   2      431.57      485.14     33.37 o
   1  12   2       10.26       20.64      9.69 o
   2  12   2       12.19        2.18      8.90 o
   3  12   2        0.10        8.07     11.80 o
   4  12   2        1.91        0.00     11.50 o
   5  12   2       69.47       95.88     20.06 o
   1   1   3     3074.23     3220.10     18.56 o
   2   1   3     2135.41     2354.43     22.00 o
   3   1   3      468.21      640.39     15.57 o
   4   1   3     3270.57     3175.67     45.21 o
   5   1   3     1504.89     1776.01     32.79 o
   6   1   3     1618.19     1727.08     35.01 o
   7   1   3      287.80      300.64     13.37 o
   8   1   3      416.21      427.05     14.71 o
   9   1   3      368.59      392.00     15.11 o
  10   1   3        0.22        0.00      6.18 o
  11   1   3       73.74       73.87     10.23 o
  12   1   3       56.47       40.80      9.35 o
  13   1   3        0.77        2.65      7.51 o
  14   1   3        2.63        0.00      7.47 o
   0   2   3       80.56      120.44      3.57 o
   1   2   3     2009.78     2096.74     11.62 o
   2   2   3     9415.79     9828.87     59.85 o
   3   2   3     3368.81     3757.76     39.18 o
   4   2   3     1123.15     1162.91     23.78 o
   5   2   3      814.78      811.63     21.38 o
   6   2   3     3609.94     3700.16     45.84 o
   7   2   3       96.73       96.18      9.09 o
   8   2   3      121.61      110.00      8.88 o
   9   2   3      332.97      360.91     15.49 o
  10   2   3      649.16      666.01     20.30 o
  11   2   3       70.95       78.39     10.28 o
  12   2   3       73.85       84.29     10.60 o
  13   2   3       52.54       61.71     10.94 o
  14   2   3        4.89        0.00      8.57 o
   1   3   3      670.02      767.33      7.16 o
   2   3   3       15.71       27.55      2.55 o
   3   3   3     6280.60     6178.46     60.21 o
   4   3   3    10698.33    10656.58     84.19 o
   5   3   3      285.54      347.66     26.38 o
   6   3   3       25.60       14.60      4.86 o
   7   3   3       98.35      100.93      8.82 o
   8   3   3      204.05      185.50     11.19 o
   9   3   3       47.96       44.86      9.71 o
  10   3   3       43.72       37.71      8.84 o
  11   3   3      422.12      416.45     18.54 o
  12   3   3       75.88       71.37     10.30 o
  13   3   3       99.40      111.78     12.77 o
  14   3   3        7.55        0.00      8.42 o
   0   4   3    12706.97    13077.92     85.46 o
   1   4   3     1801.73     2054.77     15.86 o
   2   4   3     3771.92     4298.15     51.23 o
   3   4   3     1717.32     1813.24     18.98 o
   4   4   3        2.28        5.19      3.02 o
   5   4   3     2267.52     2308.57     29.92 o
   6   4   3      331.85      308.87     10.49 o
   7   4   3      554.78      492.66     15.63 o
   8   4   3     1177.83     1130.90     27.08 o
   9   4   3        3.87        0.00      5.79 o
  10   4   3        1.53        0.00      6.03 o
  11   4   3      241.77      223.74     14.56 o
  12   4   3       75.96       69.93     10.86 o
  13   4   3       20.68       26.93      9.39 o
   1   5   3      220.80      159.18      4.67 o
   2   5   3     2389.43     2580.82     22.68 o
   3   5   3     3430.98     3368.21     24.15 o
   4   5   3      515.50      446.34     10.10 o
   5   5   3      109.31      131.75      7.88 o
   6   5   3      176.90      151.41      7.58 o
   7   5   3      101.26       94.55      6.64 o
   8   5   3      133.27      122.92      9.02 o
   9   5   3       47.13       41.12      6.75 o
  10   5   3      179.88      170.44     12.16 o
  11   5   3      242.69      263.89     15.38 o
  12   5   3        1.94        0.00      6.99 o
  13   5   3       56.07       65.67     11.02 o
   0   6   3      727.23      691.27     11.87 o
   1   6   3     1220.72     1105.40     11.76 o
   2   6   3     2296.96     2048.43     19.11 o
   3   6   3     1232.92     1253.40     14.30 o
   4   6   3      899.88      893.18     22.62 o
   5   6   3      185.59      203.71      6.86 o
   6   6   3     1235.22     1221.90     16.80 o
   7   6   3        2.00        0.00      4.52 o
   8   6   3      182.39      203.46      9.47 o
   9   6   3       18.73       23.94      5.69 o
  10   6   3       78.40       79.68      7.83 o
  11   6   3       50.66       63.83      8.99 o
  12   6   3        8.42        0.93      8.44 o
   1   7   3       13.03       27.99      3.76 o
   2   7   3     1562.39     1700.39     17.54 o
   3   7   3      257.13      272.13      9.38 o
   4   7   3      638.54      609.16     11.54 o
   5   7   3      543.87      500.12     11.77 o
   6   7   3        7.68       13.82      4.41 o
   7   7   3       38.06       34.72      5.63 o
   8   7   3      201.75      194.63     13.11 o
   9   7   3        2.84        0.00      6.06 o
  10   7   3       20.43        0.24      9.17 o
  11   7   3        8.01       13.28      8.05 o
  12   7   3       54.09       59.80     10.20 o
   0   8   3     1909.69     1990.67     34.13 o
   1   8   3      585.09      594.06     15.53 o
   2   8   3       31.96       22.21      4.73 o
   3   8   3        7.67       12.98      4.82 o
   4   8   3      251.32      316.46     17.87 o
   5   8   3      255.25      329.04     12.43 o
   6   8   3       13.07       14.29      5.48 o
   7   8   3      199.07      163.73     10.58 o
   8   8   3      312.76      335.06     15.18 o
   9   8   3       28.71       37.57      8.25 o
  10   8   3       11.49        4.38      9.06 o
  11   8   3       50.45       40.80     10.43 o
   1   9   3        0.46       20.06      6.68 o
   2   9   3      695.27      627.93     14.31 o
   3   9   3      368.40      293.91     12.36 o
   4   9   3      749.35      792.57     20.54 o
   5   9   3       10.21       13.47      5.76 o
   6   9   3       10.61       19.21      7.64 o
   7   9   3       46.90       26.50      8.75 o
   8   9   3      286.90      275.54     17.09 o
   9   9   3       90.44      141.66     14.07 o
  10   9   3       26.36       16.25      9.34 o
   0  10   3      812.23      850.78     34.44 o
   1  10   3      743.42      762.81     18.77 o
   2  10   3       28.40       20.77      8.58 o
   3  10   3       66.62       86.48     13.18 o
   4  10   3       89.22      107.12     28.59 o
   5  10   3      173.40      157.35     20.81 o
   6  10   3      108.96      118.41     14.18 o
   7  10   3       28.17        7.65      9.59 o
   8  10   3       38.57       44.15     12.02 o
   9  10   3       25.97       10.94     10.62 o
   1  11   3        0.80        0.00      7.80 o
   2  11   3       66.79       64.78     11.00 o
   3  11   3        4.72        0.00     13.61 o
   4  11   3      222.49      194.62     22.61 o
   5  11   3        0.70       25.63     14.04 o
   6  11   3        9.71       12.84     21.81 o
   7  11   3        6.76        0.00     20.97 o
   0  12   3       70.16       57.30     15.87 o
   1  12   3        4.63        0.00      8.97 o
   2  12   3        0.58        0.00      9.88 o
   3  12   3      102.49      106.57     19.71 o
   4  12   3        0.01        8.04     13.47 o
   5  12   3       11.46       13.85     13.74 o
   0   0   4     4236.05     3855.74     43.13 o
   1   0   4    30995.94    29651.19    233.05 o
   2   0   4     1078.71     1063.82     14.47 o
   3   0   4     2185.38     2057.68     40.24 o
   4   0   4     9421.42     9326.90    149.52 o
   5   0   4     3613.29     3578.28     74.12 o
   6   0   4      712.92      731.50     31.77 o
   7   0   4       12.02        2.96      8.89 o
   8   0   4      167.93      135.96     19.48 o
   9   0   4     2502.66     2506.22     52.56 o
  10   0   4        2.22        0.00     13.34 o
  11   0   4       39.01       33.05     22.45 o
  12   0   4      439.91      379.65     31.13 o
  13   0   4        2.97        0.29     10.96 o
  14   0   4       26.10       10.95     13.27 o
   1   1   4    18855.42    18753.55     82.35 o
   2   1   4    15218.02    15523.71     87.34 o
   3   1   4    18026.69    17744.07    183.44 o
   4   1   4     7536.19     6943.11     82.66 o
   5   1   4     1871.34     2207.21     38.16 o
   6   1   4      415.09      321.95     15.88 o
   7   1   4      308.78      335.55     17.13 o
   8   1   4       91.91      108.48     10.59 o
   9   1   4        2.43        0.00      7.64 o
  10   1   4      235.40      198.51     13.25 o
  11   1   4      217.20      194.63     13.80 o
  12   1   4       78.63       54.13     13.45 o
  13   1   4       26.50       32.63      9.26 o
  14   1   4        0.22        3.20      8.53 o
   0   2   4     3858.08     3507.13     24.18 o
   1   2   4    18174.45    18039.96     79.11 o
   2   2   4     3957.89     4073.39     24.12 o
   3   2   4     2063.49     2192.65     20.65 o
   4   2   4        0.22       18.20      5.29 o
   5   2   4      286.39      193.75     23.30 o
   6   2   4     4196.60     4060.53     78.99 o
   7   2   4      390.57      386.59     17.94 o
   8   2   4      245.16      214.20     13.44 o
   9   2   4      414.82      454.61     16.15 o
  10   2   4       58.42       58.96      9.84 o
  11   2   4     1066.81     1045.36     35.58 o
  12   2   4        1.05        8.46      7.55 o
  13   2   4        0.28        0.00      7.54 o
  14   2   4        0.09        0.00      8.41 o
   1   3   4      306.28      262.04      5.23 o
   2   3   4     6505.81     6532.05     42.14 o
   3   3   4     1215.60     1209.91     19.63 o
   4   3   4       99.84       73.63     11.62 o
   5   3   4     1057.71     1087.82     20.82 o
   6   3   4      129.44      110.31     23.51 o
   7   3   4       10.46        0.00      4.45 o
   8   3   4     1470.73     1411.76     29.10 o
   9   3   4      225.61      241.14     13.48 o
  10   3   4      233.77      252.31     14.61 o
  11   3   4      102.22      122.59     11.92 o
  12   3   4        1.96        4.96      8.13 o
  13   3   4       37.36       18.98      9.02 o
  14   3   4        8.16        0.00      9.38 o
   0   4   4    10969.19    11406.74     75.81 o
   1   4   4      109.09       93.37      5.89 o
   2   4   4       54.88       18.39      3.79 o
   3   4   4     1008.63     1250.39     18.52 o
   4   4   4       82.95       84.77     12.89 o
   5   4   4      668.34      666.64     12.46 o
   6   4   4       28.92       24.53      4.87 o
   7   4   4        2.28        0.00      4.60 o
   8   4   4        2.08        0.00      6.19 o
   9   4   4        4.04        0.00      6.02 o
  10   4   4       13.97       20.36      7.27 o
  11   4   4        0.60        0.00      7.10 o
  12   4   4       69.03       69.97     10.80 o
  13   4   4        7.86        0.00      7.81 o
   1   5   4      292.31      253.99      5.76 o
   2   5   4     3781.59     3943.54     31.81 o
   3   5   4      400.01      429.70      8.56 o
   4   5   4      198.21      204.65      8.85 o
   5   5   4       39.12       46.24      5.20 o
   6   5   4       55.15       49.45      6.05 o
   7   5   4       45.38       36.05      5.83 o
   8   5   4     1779.27     1726.00     23.42 o
   9   5   4      379.50      407.17     16.36 o
  10   5   4      120.53      110.75      9.50 o
  11   5   4        0.68        0.00      5.96 o
  12   5   4       84.50      105.91     10.73 o
  13   5   4        0.03        0.00     10.09 o
   0   6   4      368.79      383.78     10.76 o
   1   6   4      122.37      140.54      5.70 o
   2   6   4      483.58      435.19     11.67 o
   3   6   4        0.50        1.38      3.99 o
   4   6   4      787.82      835.58     10.61 o
   5   6   4       22.85       17.09      3.44 o
   6   6   4       13.37        0.00      6.06 o
   7   6   4     1154.26     1187.66     20.22 o
   8   6   4      179.26      201.33     10.76 o
   9   6   4      377.71      378.88     16.16 o
  10   6   4      112.72      116.88     10.18 o
  11   6   4      198.32      184.29     21.31 o
  12   6   4       33.01       24.74      9.49 o
   1   7   4      127.50      135.71      6.12 o
   2   7   4      918.32      881.20     14.65 o
   3   7   4      903.17      918.34     16.83 o
   4   7   4     1161.51     1072.29     22.01 o
   5   7   4        0.53        0.54      4.46 o
   6   7   4       95.14      105.57      9.39 o
   7   7   4        0.05        6.81      7.85 o
   8   7   4       48.72       41.52      7.39 o
   9   7   4       62.39       62.53      8.69 o
  10   7   4       41.79       16.92      7.61 o
  11   7   4       82.19       93.82     15.90 o
  12   7   4      151.96      207.13     14.56 o
   0   8   4      245.80      249.46     14.52 o
   1   8   4       20.20       14.78      5.00 o
   2   8   4       45.96       53.72      5.65 o
   3   8   4        9.10        6.72      4.96 o
   4   8   4     1011.24      985.80     20.48 o
   5   8   4      996.31     1038.97     21.77 o
   6   8   4        0.26        0.92      5.05 o
   7   8   4       31.54       30.80      6.95 o
   8   8   4       25.14       17.14      7.35 o
   9   8   4       54.51       69.24     10.52 o
  10   8   4       29.62       35.54      9.93 o
  11   8   4        4.93        0.00      7.88 o
   1   9   4     1765.41     1845.32     27.96 o
   2   9   4     1326.01     1345.89     29.76 o
   3   9   4      478.55      494.80     16.52 o
   4   9   4        1.54        0.41      5.61 o
   5   9   4      326.37      255.55     22.34 o
   6   9   4      187.48      121.16      9.76 o
   7   9   4        3.66        6.95      7.35 o
   8   9   4      102.61       97.92     12.14 o
   9   9   4       70.16       81.73     11.68 o
  10   9   4       20.34       18.59      9.51 o
   0  10   4        0.20        7.73     11.37 o
   1  10   4       89.13       73.54      8.58 o
   2  10   4      674.29      723.43     36.07 o
   3  10   4      117.83      103.71     13.53 o
   4  10   4      134.89      124.53     17.66 o
   5  10   4       38.52       10.86     12.57 o
   6  10   4      209.64      235.90     18.31 o
   7  10   4        2.58        9.66      9.97 o
   8  10   4       89.50      117.02     15.81 o
   9  10   4       75.95       85.52     15.13 o
   1  11   4        2.28       15.27      8.77 o
   2  11   4       74.18       79.23     13.69 o
   3  11   4       44.69       65.50     12.85 o
   4  11   4       68.83      113.59     35.58 o
   5  11   4      130.14      109.76     19.60 o
   6  11   4       82.89      124.92     20.94 o
   7  11   4       64.08       38.33     16.47 o
   0  12   4      653.13      687.05     35.79 o
   1  12   4        3.62        0.00      8.20 o
   2  12   4      123.59       92.92     22.30 o
   3  12   4        4.75        6.79     10.47 o
   4  12   4       32.23       63.76     16.87 o
   5  12   4        1.84        0.00     12.21 o
   1   1   5    11666.01    11979.83     54.17 o
   2   1   5    30676.80    29435.28    185.91 o
   3   1   5     1167.45     1239.20     19.50 o
   4   1   5      137.93      174.53     11.23 o
   5   1   5      388.92      422.17     15.87 o
   6   1   5       25.94       40.05      7.33 o
   7   1   5      353.01      376.78     17.80 o
   8   1   5     1540.98     1495.35     36.68 o
   9   1   5      154.77      162.39     12.87 o
  10   1   5      697.95      657.61     20.14 o
  11   1   5        5.81       11.85      7.28 o
  12   1   5      157.88      227.11     33.01 o
  13   1   5        0.39        0.00      9.84 o
  14   1   5       35.88        9.84      9.35 o
   0   2   5    16143.83    15647.78    115.23 o
   1   2   5     2339.82     2739.90     17.08 o
   2   2   5     4994.58     5068.06     29.14 o
   3   2   5      156.17      134.00      6.07 o
   4   2   5      766.68      866.42     16.58 o
   5   2   5      653.37      528.89     18.10 o
   6   2   5       53.05       11.15      6.61 o
   7   2   5       49.43       44.59      8.93 o
   8   2   5       18.87       14.23     11.22 o
   9   2   5      266.36      285.18     16.46 o
  10   2   5      163.45      189.12     13.10 o
  11   2   5       85.49       59.87      9.86 o
  12   2   5       84.08       93.41     11.24 o
  13   2   5       36.21       30.00      9.57 o
  14   2   5       93.63       81.43     12.20 o
   1   3   5       53.34       84.66      3.25 o
   2   3   5      250.47      206.51      4.86 o
   3   3   5      158.98      147.27      6.00 o
   4   3   5     7428.68     7589.85     74.57 o
   5   3   5      315.53      295.64     13.69 o
   6   3   5     2549.89     2481.65     44.12 o
   7   3   5       59.72       56.90      9.35 o
   8   3   5      881.08      955.13     24.09 o
   9   3   5      251.80      276.74     16.35 o
  10   3   5      329.80      307.78     19.44 o
  11   3   5       92.11      111.23     26.29 o
  12   3   5       15.18       14.05      7.81 o
  13   3   5        0.00        0.00      8.03 o
  14   3   5       69.95       44.07     13.32 o
   0   4   5      752.84      897.07     10.68 o
   1   4   5     4398.05     4707.62     52.15 o
   2   4   5     2496.99     2461.89     22.18 o
   3   4   5     1329.78     1245.49     14.26 o
   4   4   5     5552.60     5506.16     58.93 o
   5   4   5     2152.74     2303.24     33.58 o
   6   4   5      201.40      213.21     10.10 o
   7   4   5     1053.11     1052.86     20.30 o
   8   4   5      219.39      215.70     11.83 o
   9   4   5      358.53      348.37     18.31 o
  10   4   5       18.83       16.50      7.08 o
  11   4   5        0.11        4.73      7.89 o
  12   4   5      527.21      574.96     26.17 o
  13   4   5       37.92       20.66      9.02 o
   1   5   5     1009.53     1127.45     12.64 o
   2   5   5     1021.65     1173.50     14.99 o
   3   5   5     3832.81     3808.05     35.36 o
   4   5   5     4003.82     4023.84     42.80 o
   5   5   5      200.15      224.87      9.36 o
   6   5   5       93.43      112.45      8.10 o
   7   5   5      108.01      103.62      8.86 o
   8   5   5      410.07      404.06     15.21 o
   9   5   5        0.02        0.00      4.81 o
  10   5   5      424.69      376.49     14.24 o
  11   5   5        2.05        2.75      6.39 o
  12   5   5        0.60        0.03      6.69 o
  13   5   5       35.84       27.10     18.16 o
   0   6   5     2525.96     2382.95     27.24 o
   1   6   5     1011.66      966.40     18.47 o
   2   6   5     5364.93     5474.75     42.58 o
   3   6   5       24.39       30.76      5.08 o
   4   6   5        5.68       17.70      3.68 o
   5   6   5      195.51      242.49      7.53 o
   6   6   5      914.31      901.69     16.95 o
   7   6   5       54.86       68.45      7.87 o
   8   6   5      585.71      603.78     17.35 o
   9   6   5      280.07      277.66     13.24 o
  10   6   5      148.78      157.39     13.16 o
  11   6   5       11.59        9.53      8.01 o
  12   6   5       20.61       17.75      7.82 o
   1   7   5       15.25       28.01      4.06 o
   2   7   5      928.24      867.73     15.68 o
   3   7   5     1448.52     1441.54     26.63 o
   4   7   5        4.76       12.90      6.12 o
   5   7   5        0.41        3.67      5.75 o
   6   7   5       26.97       31.74      6.90 o
   7   7   5        0.40        0.00      6.79 o
   8   7   5      323.31      340.97     15.29 o
   9   7   5       10.09       11.30      7.62 o
  10   7   5      104.78      104.66     10.81 o
  11   7   5        9.21       10.75      7.78 o
  12   7   5        2.20        0.00      7.77 o
   0   8   5     2756.98     2451.34     39.13 o
   1   8   5        0.64        9.67      6.66 o
   2   8   5      338.44      264.56     16.92 o
   3   8   5      270.60      257.51     11.13 o
   4   8   5      890.54      989.68     20.94 o
   5   8   5      226.36      275.19     13.71 o
   6   8   5       22.46       39.46      7.64 o
   7   8   5       17.41       20.07      6.58 o
   8   8   5      158.95      165.71     11.65 o
   9   8   5        0.93        0.00      6.79 o
  10   8   5       15.94        0.00      6.93 o
  11   8   5       25.77       20.83      9.78 o
   1   9   5      190.62      198.66     11.34 o
   2   9   5        5.41       10.02      6.32 o
   3   9   5       56.44       27.96      7.31 o
   4   9   5        4.37       11.75      8.71 o
   5   9   5        1.02        1.42      6.58 o
   6   9   5       34.80       49.68      7.64 o
   7   9   5      112.17       85.17      9.57 o
   8   9   5      530.49      521.28     23.97 o
   9   9   5        1.09        2.65      8.72 o
  10   9   5        8.06       23.06      9.67 o
   0  10   5      308.16      347.40     18.57 o
   1  10   5        7.23        9.57      6.56 o
   2  10   5      197.10      261.06     15.15 o
   3  10   5        6.99       10.17      7.33 o
   4  10   5      291.80      249.01     23.61 o
   5  10   5       16.58        4.87     11.76 o
   6  10   5       30.28       36.54     11.24 o
   7  10   5        6.53       15.99     10.46 o
   8  10   5       25.40       18.20     10.25 o
   1  11   5       45.28       50.90     10.33 o
   2  11   5      218.03      256.87     19.71 o
   3  11   5        8.67       22.02     11.12 o
   4  11   5      274.71      231.92     24.64 o
   5  11   5        0.01        0.00     12.11 o
   6  11   5       28.58       28.25     14.34 o
   7  11   5        9.77        7.00     14.34 o
   0  12   5       86.72      130.68     20.66 o
   1  12   5        5.51        0.00      8.95 o
   2  12   5       35.29       30.47     12.68 o
   3  12   5       46.08       46.63     13.07 o
   4  12   5       17.47       27.20     14.52 o
   0   0   6     1510.33     1915.10     27.70 o
   1   0   6    33718.88    32546.12    223.32 o
   2   0   6     9500.12     9731.78     84.92 o
   3   0   6      453.11      561.65     23.30 o
   4   0   6    33606.70    32732.25    469.73 o
   5   0   6       84.46      145.71     15.67 o
   6   0   6       53.22       27.96      9.74 o
   7   0   6      611.70      556.56     30.07 o
   8   0   6      827.73      786.14     39.82 o
   9   0   6        0.15        2.96     12.71 o
  10   0   6      362.03      495.99     37.27 o
  11   0   6      314.08      344.40     25.41 o
  12   0   6      713.34      734.59     43.42 o
  13   0   6      421.58      441.58     30.67 o
  14   0   6      369.83      402.23     31.08 o
   1   1   6     6544.33     6453.02     37.35 o
   2   1   6     6113.57     6364.74     39.95 o
   3   1   6        0.68        2.54      2.12 o
   4   1   6    14923.43    14543.30    215.17 o
   5   1   6      464.03      400.80     19.27 o
   6   1   6      692.77      645.14     26.05 o
   7   1   6       99.82      121.17     27.96 o
   8   1   6      166.56      171.26     27.96 o
   9   1   6      181.25      162.14     23.30 o
  10   1   6      555.59      589.62     19.57 o
  11   1   6        1.83        7.23      7.09 o
  12   1   6       20.61        8.01      8.03 o
  13   1   6        7.55       14.52      8.58 o
  14   1   6       11.94       12.91      9.22 o
   0   2   6     1942.36     1869.73     22.08 o
   1   2   6     1948.59     1843.50     13.20 o
   2   2   6    22717.61    22469.94    145.48 o
   3   2   6     1734.65     1732.75     15.87 o
   4   2   6      586.01      608.32     17.15 o
   5   2   6       73.16       64.29      8.39 o
   6   2   6      173.21      190.11     15.67 o
   7   2   6      998.23     1042.54     29.49 o
   8   2   6      798.27      782.07     31.56 o
   9   2   6      232.66      270.26     32.25 o
  10   2   6       26.70       15.61      9.50 o
  11   2   6      260.93      250.20     15.66 o
  12   2   6       91.20      115.21     12.03 o
  13   2   6        0.91        0.00      7.21 o
  14   2   6       12.60       10.23      9.19 o
   1   3   6     1023.04      985.10     12.79 o
   2   3   6     3597.63     3666.75     29.52 o
   3   3   6     1843.99     1851.50     18.99 o
   4   3   6     1445.75     1537.74     21.03 o
   5   3   6      504.89      568.58     20.43 o
   6   3   6       80.07       64.11      6.71 o
   7   3   6     1361.86     1502.88    100.38 o
   8   3   6       12.79       14.06      8.93 o
   9   3   6        0.05        1.95      7.35 o
  10   3   6        3.69        0.86      6.91 o
  11   3   6        5.84        7.18      7.34 o
  12   3   6        0.60        0.00      7.03 o
  13   3   6       38.49       54.86     10.62 o
   0   4   6      282.37      231.19      8.01 o
   1   4   6     3001.25     2922.52     27.99 o
   2   4   6      833.12      782.60     18.41 o
   3   4   6      700.64      707.03      9.80 o
   4   4   6      150.24      119.40      6.28 o
   5   4   6     1301.69     1437.11     25.83 o
   6   4   6      101.75      100.41      9.36 o
   7   4   6        5.88        0.52      5.42 o
   8   4   6      494.58      506.44     14.55 o
   9   4   6      201.99      211.64     12.68 o
  10   4   6        3.95        0.00      6.20 o
  11   4   6       30.75       17.35      8.14 o
  12   4   6       11.83        5.00      8.55 o
  13   4   6       10.32       11.50      8.56 o
   1   5   6      204.55      227.13      7.47 o
   2   5   6      508.13      502.54     11.46 o
   3   5   6      217.54      177.09      8.56 o
   4   5   6       95.37       83.41      7.16 o
   5   5   6      243.93      240.44     12.74 o
   6   5   6      313.80      306.36     15.37 o
   7   5   6      714.80      668.21     33.26 o
   8   5   6      572.16      528.10     16.71 o
   9   5   6        4.03       12.53      5.82 o
  10   5   6       99.28      104.30      8.71 o
  11   5   6       11.23       10.29      6.25 o
  12   5   6        4.10        6.90      6.69 o
  13   5   6        5.24        6.37      7.55 o
   0   6   6     1724.95     1668.94     22.56 o
   1   6   6     1904.82     2042.61     19.78 o
   2   6   6      591.90      690.64     11.15 o
   3   6   6       16.85       25.78      4.98 o
   4   6   6      242.19      240.78     11.33 o
   5   6   6        6.82        8.90      3.50 o
   6   6   6      357.31      347.35     12.17 o
   7   6   6       65.04       66.96      8.57 o
   8   6   6        2.93       18.68      6.75 o
   9   6   6       12.06        6.78      6.41 o
  10   6   6        1.57        8.64      7.80 o
  11   6   6       17.08       16.28     10.28 o
  12   6   6       32.16       23.61     24.27 o
   1   7   6      507.38      481.95      9.66 o
   2   7   6     1869.23     1871.78     25.95 o
   3   7   6      226.51      224.45     10.19 o
   4   7   6     3077.53     2987.78     38.07 o
   5   7   6      128.94       75.60      8.33 o
   6   7   6      473.39      492.11     16.17 o
   7   7   6        0.58        0.00      5.72 o
   8   7   6       74.16       61.28      9.29 o
   9   7   6       15.27       11.60      6.95 o
  10   7   6        2.61        2.44      7.47 o
  11   7   6      148.59      155.58     17.46 o
   0   8   6      114.20      121.31     11.32 o
   1   8   6      675.81      607.92     14.42 o
   2   8   6      251.65      224.45     12.71 o
   3   8   6        1.60        0.90      4.86 o
   4   8   6      393.17      414.58     14.56 o
   5   8   6        4.70        7.92      6.60 o
   6   8   6      268.37      271.22     14.31 o
   7   8   6      143.86      115.47     10.93 o
   8   8   6       33.61       31.42      7.77 o
   9   8   6        0.67        0.00      6.63 o
  10   8   6      155.09      167.44     13.28 o
  11   8   6      193.43      224.33     17.57 o
   1   9   6       95.01      105.71      8.59 o
   2   9   6      131.08      102.08     13.76 o
   3   9   6      112.97      107.09     10.48 o
   4   9   6      306.75      305.56     17.38 o
   5   9   6        4.64        9.39      6.48 o
   6   9   6       25.67       53.88      8.82 o
   7   9   6        0.00        0.23      7.73 o
   8   9   6      113.18      110.33     10.79 o
   9   9   6       16.34       41.36     10.18 o
   0  10   6       31.21       90.85     11.87 o
   1  10   6      155.78      134.28     12.16 o
   2  10   6      515.60      580.87     19.63 o
   3  10   6       63.54       69.92      9.96 o
   4  10   6       35.36       15.96      9.05 o
   5  10   6       46.48       20.72     13.03 o
   6  10   6       54.67       62.62     12.58 o
   7  10   6       63.53       58.47     12.72 o
   8  10   6        0.02        0.58      9.90 o
   1  11   6       74.99       61.86     11.26 o
   2  11   6       50.80       30.13     13.06 o
   3  11   6        0.13        0.00      9.91 o
   4  11   6       83.09       97.20     17.66 o
   5  11   6       42.64       52.33     15.27 o
   6  11   6       13.12       18.79     14.64 o
   0  12   6      181.77      158.30     21.41 o
   1  12   6        3.32        0.00     10.23 o
   2  12   6        0.66        5.52     10.65 o
   3  12   6       95.39      117.59     19.83 o
   4  12   6       75.47      101.18     19.90 o
   1   1   7      386.25      426.45      5.75 o
   2   1   7      402.04      466.71      8.30 o
   3   1   7       16.37       32.13      3.22 o
   4   1   7       25.59       16.79      4.08 o
   5   1   7        0.41        3.79      5.07 o
   6   1   7        3.04        0.00      5.53 o
   7   1   7     1401.52     1488.88     35.78 o
   8   1   7      750.00      779.60     27.67 o
   9   1   7       83.02       74.80     16.31 o
  10   1   7      138.68      148.17     17.37 o
  11   1   7      121.90      118.84     11.88 o
  12   1   7       55.84       71.18     10.57 o
  13   1   7       19.49       16.18      8.80 o
  14   1   7        9.04       12.33      9.70 o
   0   2   7     2060.20     2131.07     21.42 o
   1   2   7     1471.06     1630.06     12.57 o
   2   2   7       86.99       83.53      3.07 o
   3   2   7      127.88       97.74      4.21 o
   4   2   7      349.68      379.44     12.17 o
   5   2   7     3771.69     4042.20     47.32 o
   6   2   7      990.48      934.35     28.17 o
   7   2   7     1587.04     1474.59     35.91 o
   8   2   7        7.97        3.11     10.17 o
   9   2   7      415.45      400.30     45.32 o
  10   2   7      109.94       70.27     11.11 o
  11   2   7        0.51        3.51      6.90 o
  12   2   7        3.80        0.00      6.91 o
  13   2   7       15.28       25.89      9.23 o
   1   3   7     3301.22     3157.31     20.66 o
   2   3   7     1748.61     1843.23     18.45 o
   3   3   7      300.59      294.34     16.43 o
   4   3   7     4783.33     4818.24     48.49 o
   5   3   7     1025.10     1046.04     21.27 o
   6   3   7      272.29      257.54     14.17 o
   7   3   7       75.12       86.06      8.47 o
   8   3   7     1192.61     1169.32     34.21 o
   9   3   7        0.10        0.00      8.23 o
  10   3   7        5.20        0.00      7.14 o
  11   3   7      206.71      216.87     15.09 o
  12   3   7       14.39       16.07      8.18 o
  13   3   7        8.90       13.48      8.76 o
   0   4   7     1199.71     1323.07     16.80 o
   1   4   7     6806.20     6892.78     46.41 o
   2   4   7       28.93       48.07      4.60 o
   3   4   7      536.35      577.08      9.00 o
   4   4   7     1639.92     1608.38     20.70 o
   5   4   7      188.75      245.87     14.12 o
   6   4   7     1731.80     1723.04     30.62 o
   7   4   7     3038.96     3014.75     44.95 o
   8   4   7       41.43       56.41      9.11 o
   9   4   7      114.59      107.58      9.00 o
  10   4   7       68.66       70.56      8.12 o
  11   4   7      280.77      330.92     15.67 o
  12   4   7      439.18      475.09     19.85 o
  13   4   7        0.21        0.00      8.01 o
   1   5   7      100.33       47.37      5.06 o
   2   5   7      194.03      192.79      8.47 o
   3   5   7      427.28      498.91     10.72 o
   4   5   7       75.35       84.04      5.07 o
   5   5   7      752.83      678.53     17.36 o
   6   5   7       97.42       62.08      9.83 o
   7   5   7      750.29      789.55     22.74 o
   8   5   7        3.14        0.00      5.77 o
   9   5   7      127.53      147.34     12.64 o
  10   5   7       23.25       24.57      7.81 o
  11   5   7        5.50        5.41      6.01 o
  12   5   7       10.09        9.86      7.88 o
   0   6   7       62.70       50.30      8.19 o
   1   6   7     2205.42     2044.31     21.48 o
   2   6   7     1326.41     1379.87     20.88 o
   3   6   7      947.66      929.57     21.28 o
   4   6   7        8.01        4.23      4.91 o
   5   6   7       12.93        0.00      8.61 o
   6   6   7     1375.49     1238.89     23.64 o
   7   6   7      944.70      954.48     22.93 o
   8   6   7       99.11      115.43     11.80 o
   9   6   7        0.14        0.00      7.33 o
  10   6   7        0.64        0.00      8.13 o
  11   6   7       24.58       27.58      9.18 o
  12   6   7        1.13       13.63      8.94 o
   1   7   7       19.79       23.46      5.89 o
   2   7   7       39.77       46.20      9.27 o
   3   7   7       47.83       36.29      7.07 o
   4   7   7      319.29      335.61     13.43 o
   5   7   7      524.74      545.30     32.28 o
   6   7   7       29.63       40.30      8.86 o
   7   7   7        8.69       29.62      7.49 o
   8   7   7        3.58        0.00      6.85 o
   9   7   7        7.30        7.21      8.37 o
  10   7   7       74.43       68.43      9.69 o
  11   7   7        1.36        6.07      8.56 o
   0   8   7       29.47       26.80     10.36 o
   1   8   7      314.34      338.29     12.02 o
   2   8   7      349.57      325.45     12.84 o
   3   8   7       49.97       49.27      8.04 o
   4   8   7        6.92       15.82      6.28 o
   5   8   7        9.29        5.17      5.90 o
   6   8   7        8.97        3.15      6.37 o
   7   8   7       10.00        3.39      6.79 o
   8   8   7       78.84       64.22      9.74 o
   9   8   7       48.92       46.01      8.78 o
  10   8   7        1.19       10.04      7.67 o
   1   9   7       42.07       72.57      7.32 o
   2   9   7       88.75       89.22     10.38 o
   3   9   7      336.43      277.10     15.09 o
   4   9   7      125.07      160.37     14.20 o
   5   9   7       56.46       70.31     11.00 o
   6   9   7        1.25        0.00      6.24 o
   7   9   7      143.52      127.88     12.04 o
   8   9   7      177.69      180.66     12.97 o
   9   9   7       22.20       46.98     10.35 o
   0  10   7        8.96        0.00      8.43 o
   1  10   7      308.79      240.55     15.04 o
   2  10   7      498.01      475.97     19.78 o
   3  10   7       35.95       24.19      8.59 o
   4  10   7       21.92       12.59      9.44 o
   5  10   7        1.38        3.47      8.75 o
   6  10   7       19.54       20.78     12.71 o
   7  10   7        1.88       12.21     16.29 o
   8  10   7       10.23        0.00     11.16 o
   1  11   7       85.68       60.48     13.05 o
   2  11   7      546.07      533.98     26.43 o
   3  11   7      200.66      250.06     19.73 o
   4  11   7      147.02      142.26     26.05 o
   5  11   7        0.00        6.11     12.73 o
   6  11   7        2.97        0.00     13.13 o
   0  12   7        6.50       22.57     13.73 o
   1  12   7        2.39        0.00     10.73 o
   2  12   7       31.05       47.52     12.95 o
   3  12   7        3.02        0.00     15.63 o
   0   0   8      482.12      458.30     19.06 o
   1   0   8     7148.62     7438.44     84.45 o
   2   0   8       35.04       31.10      5.60 o
   3   0   8    11317.00    12887.29    253.08 o
   5   0   8      214.28      260.07     19.91 o
   6   0   8      350.12      296.92     22.87 o
   7   0   8     2463.38     2498.19     69.04 o
   8   0   8        3.11        0.00     11.86 o
   9   0   8       40.58       55.06     16.52 o
  10   0   8      427.53      370.20     34.73 o
  11   0   8      134.76      165.61     26.68 o
  12   0   8       49.95       55.12     14.17 o
  13   0   8       12.64       21.00     18.21 o
   1   1   8     4925.87     4898.24     33.13 o
   2   1   8       50.39       55.34      3.57 o
   3   1   8      452.20      527.22      8.73 o
   4   1   8      239.96      263.81      6.69 o
   5   1   8     1529.18     1550.67     47.44 o
   6   1   8      411.54      434.50     19.32 o
   7   1   8      402.08      405.84     19.77 o
   8   1   8      286.40      284.25     19.92 o
   9   1   8      444.44      426.44     23.20 o
  10   1   8        0.86        0.00      7.47 o
  11   1   8        7.05        0.00      7.83 o
  12   1   8        9.71        8.81      9.29 o
  13   1   8        5.34       17.24     15.14 o
   0   2   8      659.00      589.99     12.59 o
   1   2   8     3282.09     2969.38     21.15 o
   2   2   8     1938.95     2153.02     15.70 o
   3   2   8      263.07      256.08      7.25 o
   4   2   8      483.86      426.68      9.59 o
   5   2   8       12.26       10.05      4.67 o
   6   2   8     2817.74     2573.54     36.69 o
   7   2   8     4464.13     4696.97     73.67 o
   8   2   8       65.06       72.64     11.98 o
   9   2   8       72.40       47.15     11.28 o
  10   2   8        7.06        0.00      8.39 o
  11   2   8       29.66       13.54      8.96 o
  12   2   8        4.80        8.41      7.69 o
  13   2   8        0.15        0.00      7.36 o
   1   3   8       11.61        6.47      2.22 o
   2   3   8     2563.09     2770.03     20.62 o
   3   3   8     2385.63     2515.40     27.26 o
   4   3   8     1326.22     1323.05     23.30 o
   5   3   8        9.92       21.25      5.54 o
   6   3   8        0.56        0.63      5.12 o
   7   3   8      493.88      517.53     18.55 o
   8   3   8      384.42      404.84     23.99 o
   9   3   8      398.45      394.39     17.42 o
  10   3   8      201.96      180.91     15.22 o
  11   3   8        1.02        0.00      7.63 o
  12   3   8        2.41        0.00      7.44 o
  13   3   8       13.06        8.84      8.52 o
   0   4   8     2453.23     2595.57     30.87 o
   1   4   8        0.96        1.15      2.36 o
   2   4   8        0.01        0.00      2.90 o
   3   4   8       74.37       71.19      4.52 o
   4   4   8       87.40       83.37      7.01 o
   5   4   8      181.40      202.62     11.62 o
   6   4   8      617.46      624.16     23.00 o
   7   4   8       43.67       50.54     10.05 o
   8   4   8       50.27       63.79     17.93 o
   9   4   8       61.50       42.12     12.17 o
  10   4   8        4.28        2.63      5.66 o
  11   4   8       11.90       17.91      7.09 o
  12   4   8       13.63       11.14      6.96 o
  13   4   8        1.48        0.00      7.52 o
   1   5   8      794.13      776.67     12.16 o
   2   5   8      453.10      466.75     15.38 o
   3   5   8      479.10      461.18     11.89 o
   4   5   8     1415.80     1408.80     18.93 o
   5   5   8      332.51      350.50     10.91 o
   6   5   8        8.89        2.42      7.42 o
   7   5   8      104.88      100.48     10.99 o
   8   5   8      305.66      266.11     13.60 o
   9   5   8       12.59       12.67      6.82 o
  10   5   8       12.80        4.55      7.01 o
  11   5   8       38.84       44.18      8.53 o
  12   5   8        0.02        0.00     10.37 o
   0   6   8      309.49      368.49     14.96 o
   1   6   8        0.20        3.60      3.60 o
   2   6   8       58.15       75.19      6.78 o
   3   6   8      224.04      262.64     10.62 o
   4   6   8       92.09       78.69      7.88 o
   5   6   8        1.57        0.00      4.92 o
   6   6   8      348.76      358.33     14.48 o
   7   6   8      893.49      803.34     25.80 o
   8   6   8        1.22        7.83      6.35 o
   9   6   8        0.07        0.00      7.48 o
  10   6   8        3.79        0.37      8.48 o
  11   6   8      245.68      238.27     30.57 o
  12   6   8       14.61        4.24     10.98 o
   1   7   8     2462.07     2278.79     23.43 o
   2   7   8      442.02      458.94     13.52 o
   3   7   8       36.69       35.16      6.81 o
   4   7   8      121.03      115.18      9.33 o
   5   7   8        3.04        0.00      5.54 o
   6   7   8      124.04      136.76     10.90 o
   7   7   8      168.83      190.33     12.93 o
   8   7   8      186.07      160.26     12.58 o
   9   7   8       48.19       52.17     17.67 o
  10   7   8        1.70        0.00      8.50 o
  11   7   8      102.13      120.89     13.28 o
   0   8   8      192.04      203.16     14.18 o
   1   8   8      756.09      736.29     17.19 o
   2   8   8        9.66        8.96      8.80 o
   3   8   8     1412.05     1303.15     26.02 o
   4   8   8      434.68      474.69     19.16 o
   5   8   8       14.72        7.56      8.56 o
   6   8   8        4.68        0.00      6.26 o
   7   8   8      147.47      171.15     13.21 o
   8   8   8        3.83        3.11      7.42 o
   9   8   8       26.25       44.56     14.59 o
  10   8   8      152.80      150.60     12.70 o
   1   9   8      100.07      143.94     10.17 o
   2   9   8       13.68        6.44      7.18 o
   3   9   8       14.11       22.50      7.72 o
   4   9   8      121.07      115.45     14.93 o
   5   9   8        9.76        5.99      8.82 o
   6   9   8        8.56        0.00      6.79 o
   7   9   8        9.26       17.29      8.38 o
   8   9   8       20.82       28.24      9.01 o
   9   9   8        1.50        1.95      7.51 o
   0  10   8      520.94      501.82     25.08 o
   1  10   8        3.27        0.00     10.15 o
   2  10   8      200.38      217.62     14.91 o
   3  10   8       29.16       57.48     10.04 o
   4  10   8       93.79       94.89     14.57 o
   5  10   8        0.28       15.59     16.55 o
   6  10   8      209.27      218.14     20.97 o
   7  10   8      289.19      331.70     28.64 o
   8  10   8       54.23       75.25     18.24 o
   1  11   8       10.68        0.00      8.21 o
   2  11   8       39.55       71.96     13.85 o
   3  11   8       68.45       58.07     13.11 o
   4  11   8        4.40       12.88     12.71 o
   5  11   8       58.96       66.26     17.06 o
   6  11   8        4.14       17.25     13.44 o
   0  12   8       55.32      150.79     30.92 o
   1  12   8       48.14       46.70     13.10 o
   2  12   8       10.84       20.15     11.74 o
   3  12   8       36.81       31.29     12.13 o
   1   1   9      163.86      144.08      4.50 o
   2   1   9      126.56      112.24      4.63 o
   3   1   9     1023.03     1056.59     13.02 o
   4   1   9     2916.57     2968.26     50.19 o
   5   1   9      488.98      597.61     11.10 o
   6   1   9        1.69        6.35      9.74 o
   7   1   9      192.74      175.80     27.96 o
   8   1   9       34.27       46.84     10.77 o
   9   1   9      178.05      184.41     17.66 o
  10   1   9       71.59       42.72     11.80 o
  11   1   9        0.00        0.00      9.57 o
  12   1   9       66.69       56.02     10.34 o
  13   1   9      117.55      126.56     13.75 o
   0   2   9       40.87       49.50      7.20 o
   1   2   9      622.87      600.47      9.73 o
   2   2   9      174.97      153.97      4.94 o
   3   2   9      195.41      212.59      7.04 o
   4   2   9      105.90      105.43     10.67 o
   5   2   9      270.02      251.50     11.98 o
   6   2   9      519.40      547.73     28.04 o
   7   2   9     1208.20     1200.92     38.81 o
   8   2   9        7.32        0.00      7.49 o
   9   2   9      149.20      100.84     19.70 o
  10   2   9       19.95        1.61      8.93 o
  11   2   9        0.44        0.00      7.96 o
  12   2   9       60.54       42.05     10.21 o
  13   2   9        1.75        0.00      8.53 o
   1   3   9     8825.51     8895.01     52.98 o
   2   3   9     1784.83     1881.27     16.20 o
   3   3   9      135.21      117.22      6.55 o
   4   3   9        4.28        7.11      5.39 o
   5   3   9      375.83      356.13     13.41 o
   6   3   9       88.64      117.22     11.45 o
   7   3   9      399.42      339.92     16.13 o
   8   3   9       76.71       96.27     10.46 o
   9   3   9      638.03      642.35     18.55 o
  10   3   9      164.54      154.11     12.59 o
  11   3   9        7.70        8.18      7.27 o
  12   3   9       21.43       49.63     10.48 o
  13   3   9        9.99        9.63      9.16 o
   0   4   9     9814.32    10363.93     93.80 o
   1   4   9     1908.31     2032.06     17.78 o
   2   4   9      265.65      216.19      6.88 o
   3   4   9      110.15      128.73      5.92 o
   4   4   9       79.02       75.35      6.79 o
   5   4   9       15.31       15.17      6.10 o
   6   4   9      404.83      430.71     17.09 o
   7   4   9     2503.62     2493.71     40.15 o
   8   4   9        6.32        0.00      8.11 o
   9   4   9       96.48      102.08     11.35 o
  10   4   9       26.48       23.77      8.38 o
  11   4   9      376.21      393.09     19.00 o
  12   4   9        2.88        1.81      8.42 o
   1   5   9     3765.11     3950.57     32.78 o
   2   5   9      594.94      648.24     12.38 o
   3   5   9      229.25      210.04     10.72 o
   4   5   9      166.87      132.41      8.01 o
   5   5   9        6.57        5.68      6.33 o
   6   5   9     1002.72      972.44     25.67 o
   7   5   9      359.03      332.85     16.94 o
   8   5   9       23.09       13.97      7.39 o
   9   5   9       91.75       97.07     10.21 o
  10   5   9        1.18        2.77      6.75 o
  11   5   9        0.45        3.42      7.43 o
  12   5   9        6.78        7.67      9.96 o
   0   6   9     1227.24     1215.56     31.14 o
   1   6   9     1499.67     1312.90     16.75 o
   2   6   9        6.49       13.41      4.27 o
   3   6   9      502.03      583.27     21.85 o
   4   6   9        3.11        2.11      6.10 o
   5   6   9        4.07        0.00      5.25 o
   6   6   9      319.00      287.75     22.80 o
   7   6   9     1295.91     1355.21     30.40 o
   8   6   9        2.86        0.00      5.68 o
   9   6   9       13.64       19.69      8.88 o
  10   6   9        5.07        8.26      8.87 o
  11   6   9      160.89      185.33     17.29 o
   1   7   9      416.19      490.93     10.43 o
   2   7   9      230.61      253.56      9.97 o
   3   7   9      198.46      198.40     10.34 o
   4   7   9        2.67        5.64     10.25 o
   5   7   9      358.01      360.43     14.88 o
   6   7   9      220.90      219.63     13.04 o
   7   7   9       84.46       94.59     10.09 o
   8   7   9       11.77       14.40      7.50 o
   9   7   9       97.10      101.03     11.47 o
  10   7   9       30.22       53.70     11.61 o
  11   7   9        0.32        8.18      9.79 o
   0   8   9      395.83      459.88     19.22 o
   1   8   9       95.03      168.69     13.16 o
   2   8   9        0.07        6.60      5.71 o
   3   8   9      925.77      831.97     21.34 o
   4   8   9      109.54       84.83     11.52 o
   5   8   9       48.25       78.35     11.27 o
   6   8   9      388.43      364.72     16.55 o
   7   8   9       38.87       24.05      8.12 o
   8   8   9       18.81        0.00      7.23 o
   9   8   9        2.53        4.33     16.45 o
  10   8   9        1.86       13.60      9.03 o
   1   9   9        0.08        0.82      6.04 o
   2   9   9      158.72      142.15     10.44 o
   3   9   9      127.52       96.84     10.88 o
   4   9   9      410.20      378.31     33.86 o
   5   9   9       24.87       38.74     14.23 o
   6   9   9       50.01       47.65     10.81 o
   7   9   9      135.60      152.23     13.12 o
   8   9   9        0.44        0.00      7.83 o
   9   9   9       34.84       50.32     10.56 o
   0  10   9        6.03        6.26     10.58 o
   1  10   9        4.19        0.00      6.87 o
   2  10   9       30.10       46.45     10.60 o
   3  10   9      259.84      315.34     17.68 o
   4  10   9       45.24       24.76     10.94 o
   5  10   9       84.87       97.38     14.77 o
   6  10   9       21.33       31.86     12.10 o
   7  10   9       19.13       35.16     14.52 o
   1  11   9      173.91      174.03     14.29 o
   2  11   9      196.08      203.86     15.83 o
   3  11   9       72.78       62.79     16.90 o
   4  11   9        1.62        5.58     11.94 o
   5  11   9        2.94        0.00     14.61 o
   0  12   9        1.04        6.78     19.48 o
   1  12   9       17.88       19.47     11.78 o
   0   0  10    10346.13    10088.89    159.26 o
   1   0  10     5208.49     5127.41     87.47 o
   2   0  10      269.75      206.90     17.37 o
   3   0  10     1538.66     1747.17     33.14 o
   4   0  10       48.98       36.43     11.86 o
   5   0  10      495.30      427.80     28.38 o
   7   0  10      215.38      221.95     24.14 o
   8   0  10      529.42      423.56     30.50 o
   9   0  10      297.24      199.50     25.84 o
  10   0  10       83.12       87.68     20.75 o
  11   0  10       33.55       41.93     17.79 o
  12   0  10        2.21        0.00     15.25 o
  13   0  10      137.17      133.71     20.04 o
   1   1  10     4903.55     4739.01     40.53 o
   2   1  10      102.98      126.13      6.30 o
   3   1  10     1592.40     1514.98     22.13 o
   4   1  10     3038.56     3246.19     50.22 o
   5   1  10      848.22      943.93     27.74 o
   6   1  10       95.69       91.54      6.89 o
   7   1  10        0.03        4.35      5.30 o
   8   1  10      525.48      503.69     24.10 o
   9   1  10       42.25       33.20     10.63 o
  10   1  10      293.55      269.17     22.01 o
  11   1  10        0.54        3.73      9.70 o
  12   1  10        8.12       13.44      9.59 o
  13   1  10      130.03      167.09     15.60 o
   0   2  10      734.96      702.93     18.50 o
   1   2  10     1587.64     1497.01     18.73 o
   2   2  10     1021.72      885.84     10.91 o
   3   2  10     5986.09     5992.80     46.82 o
   4   2  10     1152.71     1208.41     14.90 o
   5   2  10        0.53        1.35      4.91 o
   6   2  10     1239.98     1168.84     23.18 o
   7   2  10     2166.71     2042.12     33.94 o
   8   2  10       81.45       98.05     12.93 o
   9   2  10      120.05      129.90     10.60 o
  10   2  10      128.35      107.28     15.24 o
  11   2  10       26.20       27.23     29.86 o
  12   2  10      284.84      349.28     33.51 o
  13   2  10       11.38       10.55      9.35 o
   1   3  10      339.61      356.59      7.52 o
   2   3  10      401.42      387.55      9.88 o
   3   3  10      603.51      581.20     13.57 o
   4   3  10      551.35      533.05     15.14 o
   5   3  10      287.76      335.83     15.65 o
   6   3  10      819.93      761.02     19.81 o
   7   3  10      197.93      194.68     12.75 o
   8   3  10       28.87       32.77      8.07 o
   9   3  10        0.41        0.28      7.15 o
  10   3  10       16.29        2.37     12.28 o
  11   3  10       12.04        0.00      8.60 o
  12   3  10        0.00        0.00      7.78 o
  13   3  10       21.14       37.10      9.35 o
   0   4  10     1683.29     1764.84     38.97 o
   1   4  10     2069.58     2042.79     19.85 o
   2   4  10        1.39        0.00      2.45 o
   3   4  10        1.82        8.36      3.27 o
   4   4  10      692.34      651.53     17.77 o
   5   4  10      269.15      282.42     16.68 o
   6   4  10       19.22       19.36      7.53 o
   7   4  10       22.25        7.63      6.85 o
   8   4  10        1.87        5.93      6.60 o
   9   4  10        9.08        0.00      6.88 o
  10   4  10       37.67       22.87      8.71 o
  11   4  10        3.29        3.00      9.89 o
  12   4  10        2.66        1.41      9.47 o
   1   5  10      139.13      113.54      6.82 o
   2   5  10      609.27      602.72     11.70 o
   3   5  10        3.83        1.02      4.33 o
   4   5  10     1530.08     1575.64     34.45 o
   5   5  10        4.73        0.00      7.33 o
   6   5  10      209.10      225.11     14.27 o
   7   5  10      125.26      133.59     13.44 o
   8   5  10        3.10        9.32     12.50 o
   9   5  10      134.41      147.93     13.39 o
  10   5  10      132.94      158.58     12.79 o
  11   5  10        0.74        1.75      8.80 o
  12   5  10        6.83        5.63     10.00 o
   0   6  10      284.96      248.52     12.71 o
   1   6  10        9.92        3.01      3.78 o
   2   6  10      413.45      408.46     13.06 o
   3   6  10      225.19      247.09     10.81 o
   4   6  10      221.63      179.73     13.18 o
   5   6  10       19.70       14.70      7.44 o
   6   6  10     1243.01     1278.85     28.98 o
   7   6  10       29.52       21.87      8.29 o
   8   6  10       15.16       23.98      8.71 o
   9   6  10        0.79        7.25      7.89 o
  10   6  10       48.62       59.72     11.98 o
  11   6  10        4.52        8.97     12.57 o
   1   7  10     1055.06     1096.46     20.13 o
   2   7  10      279.21      266.90     14.27 o
   3   7  10        0.20        1.44      4.95 o
   4   7  10       87.45       49.73      9.37 o
   5   7  10      112.90       82.84     11.14 o
   6   7  10       34.89       19.69      7.08 o
   7   7  10      189.81      164.61     12.73 o
   8   7  10       93.34       81.26     10.38 o
   9   7  10       42.53       45.23      9.90 o
  10   7  10      459.31      530.44     24.43 o
   0   8  10      600.60      666.30     29.23 o
   1   8  10      371.91      406.78     14.30 o
   2   8  10        4.52        0.00      6.34 o
   3   8  10        0.01        4.51      5.42 o
   4   8  10       17.21       16.39      8.80 o
   5   8  10        0.03        3.00      8.78 o
   6   8  10       73.62       84.65     12.27 o
   7   8  10       86.16       94.17     10.86 o
   8   8  10        0.02        0.00      6.84 o
   9   8  10      123.24      160.11     14.07 o
  10   8  10       29.36       20.23     13.80 o
   1   9  10        0.19        4.52      6.46 o
   2   9  10      169.91      213.60     12.45 o
   3   9  10       59.69       49.68      9.47 o
   4   9  10      918.42      894.51     28.15 o
   5   9  10      139.40      157.39     15.29 o
   6   9  10        2.22        8.88      9.39 o
   7   9  10       17.25       10.35      9.59 o
   8   9  10       34.24       41.22      9.64 o
   0  10  10      349.66      276.88     22.88 o
   1  10  10      131.00      137.44     12.30 o
   2  10  10       96.91      104.21     12.08 o
   3  10  10      226.11      315.87     17.78 o
   4  10  10       25.42       35.33     11.11 o
   5  10  10      115.18      122.78     14.56 o
   6  10  10       62.44       69.13     12.82 o
   7  10  10       72.09      102.42     14.46 o
   1  11  10       51.32       67.44     12.61 o
   2  11  10       28.96       34.67      9.60 o
   3  11  10       17.04        8.57      8.78 o
   4  11  10       12.15        1.69     13.17 o
   5  11  10       52.45       45.83     24.14 o
   1   1  11      862.40      880.31     10.82 o
   2   1  11     1732.15     1627.66     17.65 o
   3   1  11     1418.16     1503.47     22.36 o
   4   1  11     4230.03     4413.63     53.54 o
   5   1  11       33.97       41.92      5.06 o
   6   1  11        0.38        9.40      5.34 o
   7   1  11       42.71       64.76      7.47 o
   8   1  11        0.89        4.71      5.88 o
   9   1  11        1.15        0.07      8.23 o
  10   1  11      144.58      103.30     15.27 o
  11   1  11       33.44       26.21     11.50 o
  12   1  11       24.47       39.84     24.35 o
  13   1  11        9.16       10.89      9.33 o
   0   2  11      949.60      974.94     23.04 o
   1   2  11     1275.56     1322.33     17.74 o
   2   2  11      395.62      350.18      7.12 o
   3   2  11      563.44      542.36     13.38 o
   4   2  11     2293.62     2193.67     31.55 o
   5   2  11      100.29      110.08      9.35 o
   6   2  11      109.37      114.70     10.13 o
   7   2  11       27.88       36.19      7.08 o
   8   2  11       30.11       16.55      6.91 o
   9   2  11        9.57        5.60      9.70 o
  10   2  11      257.63      206.25     20.66 o
  11   2  11       59.66       57.83     15.11 o
  12   2  11        5.06       20.94      9.38 o
  13   2  11       18.76       11.19      8.40 o
   1   3  11      229.12      198.01      7.04 o
   2   3  11       47.13       38.77      4.03 o
   3   3  11      247.70      248.91      9.91 o
   4   3  11     1326.25     1191.99     16.52 o
   5   3  11      491.49      521.38     19.18 o
   6   3  11      375.99      364.19     17.55 o
   7   3  11      611.91      637.41     19.06 o
   8   3  11      255.46      256.94     22.22 o
   9   3  11       78.88       79.03     14.22 o
  10   3  11      344.04      389.42     27.55 o
  11   3  11        0.02        0.00     10.60 o
  12   3  11        4.24       15.92      9.99 o
   0   4  11      904.76      843.19     17.19 o
   1   4  11       12.86       13.55      3.43 o
   2   4  11     1129.03     1177.28     12.40 o
   3   4  11       48.86       34.09      4.18 o
   4   4  11      169.24      182.70     11.78 o
   5   4  11     2818.64     2930.93     50.74 o
   6   4  11      410.35      404.65     36.00 o
   7   4  11        0.05        4.83      6.52 o
   8   4  11        0.00        5.93      6.98 o
   9   4  11       12.74        0.00      8.67 o
  10   4  11       32.56       31.51     12.43 o
  11   4  11        0.02        0.00      8.47 o
  12   4  11      115.17      122.25     23.72 o
   1   5  11      406.39      411.12     10.36 o
   2   5  11      113.71      119.84      7.13 o
   3   5  11     2057.15     1995.05     24.68 o
   4   5  11     1340.76     1383.56     28.30 o
   5   5  11      793.96      807.07     42.99 o
   6   5  11       39.48       37.23     10.06 o
   7   5  11      248.84      298.48     22.49 o
   8   5  11      409.50      454.29     18.79 o
   9   5  11      103.59      122.61     16.32 o
  10   5  11       11.55       20.94     24.02 o
  11   5  11        2.98        1.00     25.41 o
   0   6  11      971.98      795.25     18.12 o
   1   6  11      761.77      794.68     15.20 o
   2   6  11       84.32       76.17      6.03 o
   3   6  11       55.21       51.95      5.77 o
   4   6  11      223.62      267.96     13.16 o
   5   6  11      147.95      150.66     12.87 o
   6   6  11      618.87      624.68     30.28 o
   7   6  11       52.45       49.03      9.33 o
   8   6  11      169.09      171.31     14.23 o
   9   6  11       18.17       10.32     10.82 o
  10   6  11      335.07      354.10     27.13 o
  11   6  11       30.20       66.12     16.27 o
   1   7  11       13.59       24.97      6.62 o
   2   7  11       22.04       21.45      5.75 o
   3   7  11      491.05      525.85     12.70 o
   4   7  11      558.67      564.85     20.76 o
   5   7  11       31.40       30.65      9.27 o
   6   7  11       25.25       32.02     11.72 o
   7   7  11        1.89        0.00      6.59 o
   8   7  11        2.92        5.56      7.40 o
   9   7  11       11.74       19.90     13.97 o
  10   7  11        1.88       13.01     12.54 o
   0   8  11      232.23      270.81     20.14 o
   1   8  11      301.46      316.73     13.86 o
   2   8  11        0.03        6.55      5.88 o
   3   8  11        7.23        0.00      5.79 o
   4   8  11        0.09        4.57      8.38 o
   5   8  11      237.43      266.15     17.95 o
   6   8  11      325.57      345.75     20.59 o
   7   8  11       59.64       91.59     12.54 o
   8   8  11       23.94       15.65      8.25 o
   9   8  11        1.37        5.56     10.04 o
   1   9  11      389.59      425.87     16.69 o
   2   9  11      111.66      105.09     10.01 o
   3   9  11       38.06       15.59      8.55 o
   4   9  11      186.13      161.55     17.91 o
   5   9  11       21.00       36.85     10.72 o
   6   9  11       88.89      111.71     14.05 o
   7   9  11       12.58       11.05      9.66 o
   8   9  11        4.25        0.00      9.25 o
   0  10  11      323.95      309.56     24.30 o
   1  10  11       42.89       58.99     10.24 o
   2  10  11        3.70        4.90      7.41 o
   3  10  11        2.26        0.00      7.47 o
   4  10  11       24.81       24.56     10.22 o
   5  10  11        1.89        0.00      8.16 o
   6  10  11       19.35       15.75     10.42 o
   1  11  11        6.91       15.26      8.77 o
   2  11  11       26.45       21.97      9.80 o
   3  11  11        0.56        0.67      8.69 o
   4  11  11       28.70       27.71     11.70 o
   0   0  12     2892.72     2725.22     61.84 o
   1   0  12       43.98       33.50      7.42 o
   2   0  12      961.15      948.99     31.77 o
   3   0  12      112.77      142.88     12.27 o
   4   0  12      552.87      628.60     21.71 o
   5   0  12     4002.15     3960.33     92.76 o
   6   0  12     1736.73     1692.14     58.88 o
   7   0  12       16.36       10.59     12.28 o
   8   0  12       45.53       50.83     17.37 o
  10   0  12       82.32       61.84     20.33 o
  11   0  12        0.65        0.00     13.98 o
  12   0  12       13.75       14.40     16.10 o
   1   1  12        2.94       13.91      2.70 o
   2   1  12     1246.72     1352.53     21.20 o
   3   1  12     2805.64     2935.70     34.39 o
   4   1  12      365.54      352.25     15.06 o
   5   1  12      261.30      339.65     70.74 o
   6   1  12      179.05      144.75      9.91 o
   7   1  12      216.87      269.39     28.80 o
   8   1  12      126.42      141.47     24.14 o
   9   1  12      531.51      450.67     26.47 o
  10   1  12       45.99       78.12     30.92 o
  11   1  12       30.46       22.70     12.43 o
  12   1  12        4.41        0.00     15.25 o
   0   2  12     1381.42     1487.55     30.50 o
   1   2  12     1031.29      977.79     14.15 o
   2   2  12     1278.44     1365.47     14.55 o
   3   2  12      284.60      316.44     11.00 o
   4   2  12       56.42       98.26      9.76 o
   5   2  12        6.96        6.96      4.90 o
   6   2  12      511.76      520.43     16.78 o
   7   2  12       55.91       44.58     14.82 o
   8   2  12        6.87        0.00      8.85 o
   9   2  12       28.46       55.63     13.01 o
  10   2  12      325.72      339.54     26.58 o
  11   2  12      259.25      279.84     51.89 o
  12   2  12       36.70       48.73     15.20 o
   1   3  12       25.25       37.07      4.22 o
   2   3  12      618.98      593.08     11.12 o
   3   3  12      887.86      870.05     16.95 o
   4   3  12      706.29      717.55     15.63 o
   5   3  12     1410.99     1374.86     25.68 o
   6   3  12      221.78      199.94     30.71 o
   7   3  12      402.49      391.40     18.85 o
   8   3  12       15.89        7.15      9.27 o
   9   3  12        0.03        4.36     14.82 o
  10   3  12        3.25       26.82     11.83 o
  11   3  12        7.69        1.27     11.38 o
  12   3  12        0.01        0.00      9.45 o
   0   4  12       50.14       72.73      6.83 o
   1   4  12        1.12        0.06      3.06 o
   2   4  12       21.84       26.40      3.97 o
   3   4  12      110.49      143.87      7.40 o
   4   4  12        2.08        6.29     10.88 o
   5   4  12     1387.30     1291.70     31.75 o
   6   4  12      290.21      321.07     52.10 o
   7   4  12      368.43      330.67     19.31 o
   8   4  12       21.92       20.15     12.71 o
   9   4  12        4.64        2.84      9.55 o
  10   4  12        1.42        5.60     10.58 o
  11   4  12        5.32        0.00     11.03 o
  12   4  12        0.42        0.00      9.60 o
   1   5  12      603.88      544.09     10.33 o
   2   5  12       40.70       30.02      5.32 o
   3   5  12      142.43      131.26      7.53 o
   4   5  12      597.63      626.52     25.68 o
   5   5  12      430.20      417.81     55.70 o
   6   5  12        0.01        0.00      8.02 o
   7   5  12      109.69      158.40     15.32 o
   8   5  12       72.32       79.75     14.07 o
   9   5  12      125.42      115.40     17.79 o
  10   5  12       24.50       32.06     12.87 o
  11   5  12        4.30       22.24     17.58 o
   0   6  12      122.74      119.47      7.92 o
   1   6  12      101.15       92.79      6.82 o
   2   6  12      313.04      294.31     10.01 o
   3   6  12        4.03        1.02      4.16 o
   4   6  12       82.33       72.05      7.21 o
   5   6  12      238.88      228.58     18.04 o
   6   6  12        4.09        4.66      8.50 o
   7   6  12      142.20      148.60     16.27 o
   8   6  12       32.76       12.90     11.53 o
   9   6  12       82.79       72.40     14.82 o
  10   6  12        8.05       13.78     12.66 o
  11   6  12       33.20       36.64     14.38 o
   1   7  12       20.59       12.05      6.94 o
   2   7  12        2.89        0.00      5.00 o
   3   7  12       11.66        4.08      5.56 o
   4   7  12       69.28       66.89      8.85 o
   5   7  12       62.71       47.37      9.93 o
   6   7  12        0.23        0.00      7.61 o
   7   7  12       87.18      103.82     13.07 o
   8   7  12      183.05      156.64     19.90 o
   9   7  12      142.97      129.31     15.79 o
  10   7  12      119.43       97.42     27.53 o
   0   8  12      235.26      312.04     33.67 o
   1   8  12       16.02        9.07      7.19 o
   2   8  12      111.64      120.90     11.71 o
   3   8  12       21.25       20.18      6.82 o
   4   8  12       22.41       33.48     18.07 o
   5   8  12       73.77       77.10     12.46 o
   6   8  12      140.84      164.44     16.50 o
   7   8  12       16.57       25.28      9.97 o
   8   8  12       17.29        9.38     11.80 o
   9   8  12       10.73        1.97     12.73 o
   1   9  12       34.26       30.39      8.60 o
   2   9  12       24.07        7.24      7.11 o
   3   9  12      478.74      482.20     18.96 o
   4   9  12      190.96      208.41     34.45 o
   5   9  12       16.75        0.00      8.38 o
   6   9  12        4.20        0.00      8.47 o
   7   9  12       20.23        0.00      9.32 o
   0  10  12      422.95      364.06     26.44 o
   1  10  12       99.36       91.60     12.23 o
   2  10  12       99.06      127.83     11.41 o
   3  10  12        4.64        0.73      8.00 o
   4  10  12       55.02       72.53     12.40 o
   5  10  12       11.36        4.61      9.79 o
   6  10  12       13.13        2.72      9.55 o
   1  11  12       36.61       29.73      9.84 o
   2  11  12       55.92       39.85     12.04 o
   3  11  12        4.08        0.00      8.19 o
   1   1  13      658.47      622.55     11.69 o
   2   1  13      128.87      128.87     10.27 o
   3   1  13     1131.23     1187.91     20.76 o
   4   1  13      212.89      182.85     10.36 o
   5   1  13      331.25      294.18     19.53 o
   6   1  13       46.74       28.93      9.53 o
   7   1  13       47.21       37.88     10.90 o
   8   1  13      272.54      249.90     21.54 o
   9   1  13      276.44      302.00     34.31 o
  10   1  13        5.43        3.81     17.79 o
  11   1  13        6.83        0.00     15.67 o
  12   1  13        0.22        0.00     10.97 o
   0   2  13      516.58      557.76     19.03 o
   1   2  13       79.81       60.10      4.97 o
   2   2  13      520.33      578.40      8.95 o
   3   2  13      134.77      166.04      9.56 o
   4   2  13      473.81      403.09     23.73 o
   5   2  13        6.87       11.69      8.53 o
   6   2  13       59.81       48.32     11.86 o
   7   2  13        7.71       11.65      9.28 o
   8   2  13      152.51      177.47     26.68 o
   9   2  13      220.42      266.00     33.04 o
  10   2  13       80.87       51.48     14.11 o
  11   2  13       93.46      105.25     18.12 o
  12   2  13        0.03        0.00     11.67 o
   1   3  13        5.86        0.82      3.35 o
   2   3  13      256.43      266.24      8.59 o
   3   3  13      716.24      721.53     16.31 o
   4   3  13       46.89       28.24      8.22 o
   5   3  13       27.85       27.59      7.50 o
   6   3  13       27.27        8.68      5.92 o
   7   3  13       54.68       15.67     13.55 o
   8   3  13      355.10      354.95     35.16 o
   9   3  13      303.86      263.88     33.04 o
  10   3  13       85.00       73.13     15.44 o
  11   3  13       47.72       14.04     12.36 o
  12   3  13        5.52        1.44     11.80 o
   0   4  13        7.34       14.03      5.20 o
   1   4  13        1.55        0.08      3.36 o
   2   4  13     1523.63     1515.10     17.97 o
   3   4  13      130.56      140.24     10.76 o
   4   4  13     1693.73     1540.63     24.75 o
   5   4  13      679.29      643.94     20.24 o
   6   4  13     1528.00     1538.56     88.10 o
   7   4  13       29.38       81.75     19.91 o
   8   4  13       12.42       11.01     16.10 o
   9   4  13        3.64       13.98     16.10 o
  10   4  13       14.66       21.87     12.57 o
  11   4  13       40.41       41.05     15.67 o
   1   5  13      251.12      290.42      8.62 o
   2   5  13        3.70        3.74      4.69 o
   3   5  13      782.25      813.85     14.72 o
   4   5  13      773.42      746.58     18.29 o
   5   5  13      481.16      446.62     21.61 o
   6   5  13        2.24        6.06      8.07 o
   7   5  13        2.54        8.47     13.13 o
   8   5  13        0.66        6.78     13.98 o
   9   5  13        0.17        0.00     14.40 o
  10   5  13       29.27       33.93     13.91 o
  11   5  13       44.18       42.11     21.81 o
   0   6  13        0.28        0.75      7.93 o
   1   6  13      931.61      912.00     16.45 o
   2   6  13      205.09      219.87     11.98 o
   3   6  13      156.29      159.49     13.51 o
   4   6  13        2.95        0.00      4.84 o
   5   6  13        9.86        1.07      6.05 o
   6   6  13        0.13        6.04      9.13 o
   7   6  13       73.82       59.30     19.91 o
   8   6  13      112.50      142.74     26.68 o
   9   6  13       54.75       96.15     23.30 o
  10   6  13      179.03      232.78     23.66 o
   1   7  13       10.78       14.17      6.50 o
   2   7  13       33.02       14.99      6.81 o
   3   7  13      210.36      250.33     11.94 o
   4   7  13       16.65       26.02      7.55 o
   5   7  13      190.29      171.72     21.46 o
   6   7  13      140.44      152.48     52.95 o
   7   7  13       67.30       53.48     15.32 o
   8   7  13       12.85        8.54     14.82 o
   9   7  13       27.77       37.21     14.52 o
   0   8  13        1.75       13.27     10.03 o
   1   8  13        4.01        0.00      6.71 o
   2   8  13       44.80       59.20     11.07 o
   3   8  13        4.80        8.85      6.34 o
   4   8  13       62.12       55.77     12.25 o
   5   8  13      202.82      235.36     17.43 o
   6   8  13      159.42      189.75     16.44 o
   7   8  13       44.29       24.95     12.82 o
   8   8  13        1.56        9.16     12.84 o
   1   9  13      154.49      152.01     12.82 o
   2   9  13      105.24      100.68     11.25 o
   3   9  13        0.00        1.32      6.98 o
   4   9  13        4.88       24.84     13.14 o
   5   9  13       34.24       46.12     11.42 o
   6   9  13        3.67        0.00      8.87 o
   7   9  13        0.01        0.00     11.39 o
   0  10  13       59.16       54.79     15.20 o
   1  10  13      104.15       96.40     12.03 o
   2  10  13       41.81       28.23      9.03 o
   3  10  13       51.24       39.32      9.55 o
   4  10  13       19.23       14.96     12.65 o
   5  10  13        9.82       15.93     10.20 o
   1  11  13        0.80        0.00      8.88 o
   0   0  14      690.70      743.78     32.19 o
   1   0  14      172.65      162.44     11.53 o
   2   0  14     2081.58     2312.35     43.38 o
   3   0  14      578.92      618.38     50.83 o
   4   0  14      110.99      163.31     14.47 o
   5   0  14     3799.32     3454.59     87.25 o
   6   0  14      985.56      951.75     44.47 o
   7   0  14      228.51      234.65     28.38 o
   8   0  14      412.65      333.77     34.73 o
   9   0  14        0.11        0.00     16.94 o
  10   0  14       23.48        6.35     17.37 o
  11   0  14       16.57        5.51     17.79 o
  12   0  14       46.53       69.89     25.41 o
   1   1  14       15.91        9.69      3.07 o
   2   1  14      237.71      240.65     21.28 o
   3   1  14      839.50      827.98     18.11 o
   4   1  14      249.50      238.13     11.72 o
   5   1  14        3.19       10.56      8.32 o
   6   1  14        0.67        0.00      8.26 o
   7   1  14      101.12       71.47     13.33 o
   8   1  14        4.32        3.58     10.33 o
   9   1  14        5.08       18.08     11.80 o
  10   1  14       20.12       16.37     12.48 o
  11   1  14      143.24      111.14     19.14 o
  12   1  14       25.19       12.71     17.79 o
   0   2  14     1208.41     1142.01     28.10 o
   1   2  14     1379.31     1416.69     18.49 o
   2   2  14      149.96      102.77      8.03 o
   3   2  14       67.49       54.80      6.86 o
   4   2  14        1.31        0.00      5.41 o
   5   2  14       89.35       52.42     15.04 o
   6   2  14       52.29       52.32     15.67 o
   7   2  14       26.20        1.75      9.70 o
   8   2  14      224.73      202.85     38.33 o
   9   2  14      108.19      101.51     31.56 o
  10   2  14       67.79       50.40     22.03 o
  11   2  14      117.19      135.12     27.96 o
  12   2  14       30.92       50.83     24.14 o
   1   3  14       61.18       75.87      5.97 o
   2   3  14      365.85      374.73      9.97 o
   3   3  14     1113.71     1147.34     21.11 o
   4   3  14      652.95      591.90     19.26 o
   5   3  14       23.29       37.95     10.90 o
   6   3  14       19.40       16.11     16.52 o
   7   3  14        2.77        0.00      9.95 o
   8   3  14       25.08       53.31     13.63 o
   9   3  14       20.47       22.03     16.52 o
  10   3  14        4.79       28.80     19.06 o
  11   3  14       12.15       11.44     18.64 o
   0   4  14      124.62       96.43      8.38 o
   1   4  14        9.89       11.11      3.92 o
   2   4  14      102.13      122.65      7.76 o
   3   4  14       19.63       34.73      8.56 o
   4   4  14      282.84      331.57     17.00 o
   5   4  14        8.24        6.58      6.48 o
   6   4  14       16.59       22.47     11.20 o
   7   4  14       12.03       20.67     11.37 o
   8   4  14       10.31       30.50     16.94 o
   9   4  14        1.47        0.00     16.52 o
  10   4  14        0.00        8.47     16.10 o
  11   4  14        0.14        9.74     16.94 o
   1   5  14      776.16      705.01     12.63 o
   2   5  14      187.63      199.54      8.14 o
   3   5  14       46.15       46.97      6.29 o
   4   5  14        0.61        0.00      7.03 o
   5   5  14        0.87        0.00      6.08 o
   6   5  14        0.05        0.00      8.93 o
   7   5  14        9.05        7.20     13.98 o
   8   5  14       57.78       41.09     17.79 o
   9   5  14      175.79      181.71     30.07 o
  10   5  14        2.24        0.00     15.67 o
   0   6  14      108.41      125.08     14.47 o
   1   6  14        2.44        3.14      7.26 o
   2   6  14      136.82      162.38      8.98 o
   3   6  14       72.83       56.05      6.59 o
   4   6  14      228.70      260.14     11.89 o
   5   6  14      137.16      146.54     11.16 o
   6   6  14       61.68       30.30     11.63 o
   7   6  14      232.14      204.16     28.80 o
   8   6  14        0.43       14.82     17.79 o
   9   6  14        8.18       25.41     19.91 o
  10   6  14       17.97       11.86     17.79 o
   1   7  14       72.91       59.88      8.78 o
   2   7  14       78.79       84.99      9.39 o
   3   7  14       17.37       18.00      7.56 o
   4   7  14       37.86       41.58      8.33 o
   5   7  14      168.42      202.26     15.91 o
   6   7  14       26.60       18.61     22.24 o
   7   7  14       13.19        6.17     16.73 o
   8   7  14      158.07      117.63     18.81 o
   9   7  14      117.72       93.36     17.77 o
   0   8  14        2.46       27.45     11.83 o
   1   8  14      199.50      181.06     13.19 o
   2   8  14      196.07      184.89     13.34 o
   3   8  14       41.10       57.33      9.31 o
   4   8  14       49.44       20.08      9.88 o
   5   8  14      382.25      380.89     21.29 o
   6   8  14       82.30       87.65     16.70 o
   7   8  14        0.56        5.82     12.71 o
   8   8  14      216.05      238.91     24.56 o
   1   9  14       16.82       18.57      8.47 o
   2   9  14        8.28        3.36      7.77 o
   3   9  14       50.36       48.14     11.00 o
   4   9  14       83.58       91.96     13.09 o
   5   9  14       18.60        8.16      9.45 o
   6   9  14        4.31        7.43     14.82 o
   0  10  14      208.03      220.31     26.26 o
   1  10  14      124.64      144.44     13.80 o
   2  10  14       14.38       16.77      9.03 o
   3  10  14        0.77        0.00     10.97 o
   4  10  14       52.86       53.66     12.21 o
   1   1  15      102.78      100.54      5.78 o
   2   1  15       68.32       71.87      7.56 o
   3   1  15       84.15       88.08      8.31 o
   4   1  15       32.17       34.55      6.77 o
   5   1  15       37.80       62.34     11.94 o
   6   1  15       13.71        9.20      9.73 o
   7   1  15      499.07      477.73     25.00 o
   8   1  15      265.00      224.09     24.78 o
   9   1  15      140.36      146.73     19.76 o
  10   1  15       61.19       63.80     20.54 o
  11   1  15        4.47        0.00     11.76 o
   0   2  15      831.41      903.98     19.75 o
   1   2  15        0.09        6.38      4.05 o
   2   2  15       27.70       18.86      6.19 o
   3   2  15       38.68       18.23      5.96 o
   4   2  15        1.59        0.00      5.82 o
   5   2  15      646.42      616.72     25.44 o
   6   2  15      314.46      270.96     20.61 o
   7   2  15        1.55        4.84     10.90 o
   8   2  15       43.18       30.21     16.73 o
   9   2  15       61.46       52.20     16.73 o
  10   2  15       25.04        5.47     12.31 o
  11   2  15        0.03        0.00     11.03 o
   1   3  15      137.04      138.40      6.88 o
   2   3  15     1572.84     1542.57     23.80 o
   3   3  15      227.18      209.04     11.28 o
   4   3  15        0.94        8.52      6.99 o
   5   3  15      527.55      532.19     19.27 o
   6   3  15       22.62       39.59     11.63 o
   7   3  15       11.39        8.89     11.20 o
   8   3  15        1.85        0.00      9.58 o
   9   3  15       32.13       45.96     17.15 o
  10   3  15        2.26        5.34     12.27 o
  11   3  15       51.18       51.25     22.03 o
   0   4  15      834.07      882.12     19.91 o
   1   4  15        9.83        5.31      4.16 o
   2   4  15      432.75      465.76     15.95 o
   3   4  15      859.67      826.55     23.01 o
   4   4  15      429.51      473.82     25.52 o
   5   4  15      498.96      502.03     23.74 o
   6   4  15      176.47      205.01     19.32 o
   7   4  15       30.18       27.93     11.67 o
   8   4  15      172.54      163.94     22.03 o
   9   4  15       88.23      109.97     17.94 o
  10   4  15        0.05       10.17     16.10 o
   1   5  15        5.41        0.00      4.05 o
   2   5  15       73.83       85.25      7.26 o
   3   5  15      380.96      461.27     24.76 o
   4   5  15       33.16       35.14     12.68 o
   5   5  15      444.05      484.21     23.57 o
   6   5  15      198.68      250.04     20.64 o
   7   5  15        7.53        0.00     10.63 o
   8   5  15        4.87       12.27     12.13 o
   9   5  15        0.67       43.20     19.91 o
  10   5  15        1.33        7.62     18.21 o
   0   6  15      819.37      896.18     29.66 o
   1   6  15      111.78      118.93      9.97 o
   2   6  15        8.79        8.14      5.94 o
   3   6  15        0.37        0.00      5.72 o
   4   6  15      267.79      258.06     14.04 o
   5   6  15      110.18      103.31     12.18 o
   6   6  15       23.35       11.12      9.37 o
   7   6  15       20.07        0.00     12.71 o
   8   6  15       94.73       59.28     16.02 o
   9   6  15      101.50      212.63     32.19 o
   1   7  15       45.22       33.98      8.86 o
   2   7  15       34.71       39.32      8.18 o
   3   7  15       94.85       83.45     11.28 o
   4   7  15      149.13      144.24     18.52 o
   5   7  15       49.68       51.74     13.77 o
   6   7  15       43.70       52.12     14.22 o
   7   7  15       93.67      100.80     23.30 o
   8   7  15       15.52       26.59     13.74 o
   0   8  15        0.01       15.42     11.65 o
   1   8  15        5.17        5.42      7.62 o
   2   8  15      151.49      132.76     14.39 o
   3   8  15       18.39       13.65     10.56 o
   4   8  15       22.04       43.78     13.92 o
   5   8  15      444.64      569.98     30.05 o
   6   8  15       36.94       47.41     15.27 o
   7   8  15       17.82       26.86     13.92 o
   1   9  15       67.64       53.35     10.50 o
   2   9  15       86.47       71.79     12.51 o
   3   9  15       48.35       64.96     12.62 o
   4   9  15      102.23       73.63     15.97 o
   5   9  15        2.73        5.98     11.46 o
   6   9  15       10.34        6.36     12.13 o
   0  10  15       13.44       14.32     13.39 o
   1  10  15      146.23      171.41     14.66 o
   2  10  15        5.96        0.00      9.66 o
   3  10  15       39.40       41.48     14.34 o
   0   0  16     3683.39     3504.58     81.75 o
   1   0  16        0.25        0.00     13.55 o
   2   0  16      212.42      211.21     16.62 o
   3   0  16       62.08       41.92     10.33 o
   4   0  16      831.60      814.85     45.53 o
   5   0  16     1693.94     1802.69     63.96 o
   6   0  16     1012.57     1179.20     53.79 o
   7   0  16      232.13      213.90     28.80 o
   8   0  16        2.41        2.12     16.10 o
   9   0  16        9.72       41.51     19.91 o
  10   0  16       40.70       39.39     19.48 o
  11   0  16        6.88        0.00     17.79 o
   1   1  16      113.97      128.62      6.69 o
   2   1  16      749.66      747.89     17.96 o
   3   1  16       93.03       58.89      7.63 o
   4   1  16      114.08      110.96      9.91 o
   5   1  16      199.42      199.74     17.96 o
   6   1  16      214.00      229.40     31.77 o
   7   1  16      173.97      133.02     25.20 o
   8   1  16       53.37       60.73     14.67 o
   9   1  16        0.85        0.00     12.71 o
  10   1  16        9.95       20.10     14.40 o
  11   1  16        4.43        0.00     11.58 o
   0   2  16     1528.94     1769.29     29.00 o
   1   2  16      271.00      272.84     12.50 o
   2   2  16        9.37        1.46      5.63 o
   3   2  16        1.62        7.36      5.67 o
   4   2  16      387.27      272.83     12.96 o
   5   2  16      126.79      155.96     13.45 o
   6   2  16       33.61       34.93     11.63 o
   7   2  16       38.54       39.82     12.58 o
   8   2  16      173.73      141.90     18.86 o
   9   2  16        0.03        2.26     12.27 o
  10   2  16       77.88       53.58     15.42 o
  11   2  16       72.23       43.11     20.54 o
   1   3  16      335.16      388.65     12.47 o
   2   3  16      113.10      113.96      9.18 o
   3   3  16      171.27      171.60     10.87 o
   4   3  16       43.28       32.91      8.71 o
   5   3  16       52.01       39.80      9.21 o
   6   3  16      226.24      242.50     20.81 o
   7   3  16      177.57      192.19     19.83 o
   8   3  16      146.06      176.80     23.72 o
   9   3  16        0.00        0.00     10.13 o
  10   3  16        6.41       13.18     19.06 o
   0   4  16        0.33        5.27      6.03 o
   1   4  16       18.68       16.23      4.51 o
   2   4  16       54.41       37.48      6.01 o
   3   4  16       14.56       24.78      7.28 o
   4   4  16       21.97       14.50     10.76 o
   5   4  16      246.83      275.48     17.19 o
   6   4  16        4.83       12.87     10.25 o
   7   4  16        1.34        2.87     22.03 o
   8   4  16        6.48       11.01     11.98 o
   9   4  16        6.74        9.74     12.28 o
  10   4  16        4.36        5.25     11.80 o
   1   5  16       93.80       73.47     10.06 o
   2   5  16      156.80      182.39     11.31 o
   3   5  16        0.21        0.00      5.98 o
   4   5  16       65.93       51.75      8.25 o
   5   5  16       12.35       33.16     16.94 o
   6   5  16       52.09       38.92     13.01 o
   7   5  16      113.31      165.98     19.46 o
   8   5  16      238.68      260.25     28.80 o
   9   5  16       26.05       10.17     12.58 o
   0   6  16       65.61       46.92     11.53 o
   1   6  16        1.10        3.64      6.40 o
   2   6  16       32.53       32.91      9.41 o
   3   6  16       77.84       51.75     12.60 o
   4   6  16       17.91       11.06      7.14 o
   5   6  16       22.22       18.24      9.25 o
   6   6  16       13.69        8.72      9.37 o
   7   6  16       22.59       13.29     12.21 o
   8   6  16       31.32       53.95     15.27 o
   9   6  16        0.54        9.83     17.37 o
   1   7  16        0.97        7.38      7.89 o
   2   7  16      250.75      220.22     16.45 o
   3   7  16      216.49      232.89     17.22 o
   4   7  16       12.13       10.52      9.17 o
   5   7  16       87.52      105.14     17.79 o
   6   7  16       87.61      104.72     17.66 o
   7   7  16       46.03       26.72     13.57 o
   8   7  16       18.96       27.39     14.34 o
   0   8  16      533.42      600.90     28.90 o
   1   8  16       38.77       13.42     10.08 o
   2   8  16        0.05        4.74     13.86 o
   3   8  16       43.13       48.42     11.52 o
   4   8  16      161.45      168.00     19.76 o
   5   8  16       42.03       38.99     14.52 o
   6   8  16       50.17       54.22     22.45 o
   1   9  16       10.40       12.87      9.84 o
   2   9  16        0.31        3.43      9.76 o
   3   9  16       13.80       22.01     10.43 o
   4   9  16       44.01       27.53     14.34 o
   5   9  16       11.51        4.27     16.94 o
   0  10  16      101.18      106.74     25.84 o
   1  10  16       33.15       33.45     11.82 o
   1   1  17       22.21       16.19      6.43 o
   2   1  17       31.99       17.00      6.85 o
   3   1  17       55.45       46.94      7.59 o
   4   1  17      215.67      215.16     12.32 o
   5   1  17        3.30        4.83     11.72 o
   6   1  17       23.77        9.90     10.97 o
   7   1  17      160.78      169.76     19.30 o
   8   1  17      288.02      322.34     36.85 o
   9   1  17        1.63        5.22     11.33 o
  10   1  17        4.27       11.44     11.98 o
   0   2  17     1756.27     1687.46     28.96 o
   1   2  17       83.94       68.63      8.30 o
   2   2  17       24.06       26.01      6.98 o
   3   2  17      535.37      527.76     15.93 o
   4   2  17       12.69        4.96      6.48 o
   5   2  17        0.04        1.91      9.14 o
   6   2  17        0.01        0.00      9.88 o
   7   2  17       86.41       81.20     19.70 o
   8   2  17        1.30        0.42     15.67 o
   9   2  17        3.32        1.21     11.83 o
  10   2  17        0.34        0.00     10.30 o
   1   3  17       85.46      104.89     10.16 o
   2   3  17      110.75       93.17      8.89 o
   3   3  17      308.89      352.07     21.21 o
   4   3  17      257.34      265.51     16.50 o
   5   3  17       46.51       51.69     10.27 o
   6   3  17      226.69      248.21     21.46 o
   7   3  17        4.04        0.00     10.78 o
   8   3  17        4.21       12.90     11.76 o
   9   3  17       27.05       25.92     12.71 o
  10   3  17        4.98        7.90     12.73 o
   0   4  17      491.82      472.36     16.18 o
   1   4  17       13.57       12.11      5.34 o
   2   4  17        0.46        0.00      4.93 o
   3   4  17      449.75      458.56     16.21 o
   4   4  17       25.26       27.13      8.96 o
   5   4  17       80.43       70.46     11.10 o
   6   4  17      107.79      164.56     18.57 o
   7   4  17       26.69       23.27     12.78 o
   8   4  17      279.11      260.20     23.51 o
   9   4  17       98.73      104.25     18.12 o
   1   5  17        8.78       10.14      6.10 o
   2   5  17       53.69       55.35      8.99 o
   3   5  17       28.88       30.92      8.99 o
   4   5  17      293.35      288.75     15.24 o
   5   5  17       50.30       59.16     13.03 o
   6   5  17      120.86      146.31     18.15 o
   7   5  17      201.20      171.80     20.14 o
   8   5  17      191.96      212.74     22.07 o
   9   5  17        4.23       13.80     12.73 o
   0   6  17      683.89      790.44     34.94 o
   1   6  17       12.74        3.62      8.15 o
   2   6  17        3.82        1.57      7.65 o
   3   6  17      120.54      138.37     13.96 o
   4   6  17       11.09        0.00      7.86 o
   5   6  17       32.93       31.73     13.09 o
   6   6  17        2.72        0.00      8.78 o
   7   6  17       88.15       73.88     16.16 o
   8   6  17       21.34       11.78     12.57 o
   1   7  17        8.90        0.00      7.99 o
   2   7  17       17.48       15.72     13.29 o
   3   7  17       26.28        8.24      9.10 o
   4   7  17      134.00      129.50     14.47 o
   5   7  17        0.16        6.46     11.28 o
   6   7  17       12.54       22.09     13.44 o
   7   7  17       22.53       20.00     13.57 o
   0   8  17      198.49      218.14     31.34 o
   1   8  17       49.32       46.30     12.75 o
   2   8  17       55.54       45.33     11.40 o
   3   8  17        0.81       15.35      9.86 o
   4   8  17       42.20       37.51     11.32 o
   5   8  17       73.66       85.01     16.92 o
   6   8  17      110.81      153.60     20.34 o
   1   9  17       55.73       75.42     25.63 o
   2   9  17      109.38      112.51     18.43 o
   3   9  17       52.11       43.75     12.85 o
   0   0  18     1207.28     1240.20     47.86 o
   1   0  18      147.11      135.57     14.68 o
   2   0  18      145.01      191.97     20.12 o
   3   0  18        4.04        2.64     13.34 o
   4   0  18       39.11       33.21     10.60 o
   5   0  18       49.80       25.41     16.10 o
   6   0  18       91.38       94.88     23.30 o
   7   0  18        0.94        8.47     17.37 o
   8   0  18      186.38      150.37     27.96 o
   9   0  18      241.13      442.63     44.05 o
  10   0  18      132.57      125.80     28.38 o
   1   1  18       77.91       85.24      8.61 o
   2   1  18      426.90      379.89     25.37 o
   3   1  18        7.87       23.94      6.93 o
   4   1  18      351.21      391.01     28.55 o
   5   1  18       49.95       52.31     10.30 o
   6   1  18      220.15      194.32     20.14 o
   7   1  18       18.81       10.41     11.28 o
   8   1  18       45.99       42.05     18.85 o
   9   1  18       53.42       43.82     16.94 o
  10   1  18       42.08       34.84     14.37 o
   0   2  18       86.74       79.54     12.60 o
   1   2  18        0.72        0.00      6.85 o
   2   2  18        0.03        2.65      6.17 o
   3   2  18      316.99      349.90     16.88 o
   4   2  18      113.43      103.06     10.33 o
   5   2  18       26.38       32.98      9.46 o
   6   2  18        9.15        3.50     10.47 o
   7   2  18       20.12       33.55     13.20 o
   8   2  18       38.33       57.50     14.51 o
   9   2  18       16.66       13.77     12.06 o
  10   2  18       19.51       11.70     12.73 o
   1   3  18        5.73        8.39      5.37 o
   2   3  18        3.38        4.38      6.00 o
   3   3  18       90.17      121.60     10.06 o
   4   3  18      217.38      210.51     15.38 o
   5   3  18       53.49       45.71     10.79 o
   6   3  18      122.77      135.74     29.65 o
   7   3  18      173.87      168.03     19.57 o
   8   3  18      172.58      147.40     28.38 o
   9   3  18        0.01        0.00     13.77 o
   0   4  18       37.90       60.13     10.87 o
   1   4  18        0.00        0.00      6.98 o
   2   4  18       62.56       78.53      7.72 o
   3   4  18      175.82      167.99     13.85 o
   4   4  18        0.02       14.25      8.26 o
   5   4  18       15.52        0.00      8.35 o
   6   4  18      229.27      231.33     22.49 o
   7   4  18       11.04       14.70     11.97 o
   8   4  18        6.52       23.67     13.32 o
   9   4  18        3.25       13.58     12.60 o
   1   5  18       81.42       93.44     11.06 o
   2   5  18       21.62       17.76      7.88 o
   3   5  18      114.47       89.56     10.94 o
   4   5  18       11.14       21.22      8.50 o
   5   5  18       34.11       14.65     11.14 o
   6   5  18       23.07       11.34     12.41 o
   7   5  18      179.58      221.46     22.14 o
   8   5  18       77.23       52.19     14.81 o
   0   6  18       38.81       36.85     18.64 o
   1   6  18       10.04       20.22     11.33 o
   2   6  18       35.77       19.89      9.62 o
   3   6  18        0.03        4.58      8.76 o
   4   6  18       58.37       46.91     14.35 o
   5   6  18        4.44       16.52     11.98 o
   6   6  18       29.62       15.47     13.17 o
   7   6  18       31.41       24.99     19.48 o
   1   7  18        4.37        6.73     12.92 o
   2   7  18        3.08        3.44      9.44 o
   3   7  18      154.78      145.25     14.99 o
   4   7  18       26.62       24.44     13.55 o
   5   7  18        1.96       10.40     12.43 o
   6   7  18       32.22       14.03     13.47 o
   0   8  18       83.88       52.52     19.91 o
   1   8  18        2.33        0.00     10.77 o
   2   8  18       10.93        0.00     11.28 o
   3   8  18        0.04        0.00      8.64 o
   4   8  18        9.74        3.12      9.52 o
   5   8  18        0.02        0.00     12.27 o
   1   9  18       20.59        6.84     12.57 o
   1   1  19      233.83      237.04     17.26 o
   2   1  19       23.90       30.53      7.39 o
   3   1  19        0.18        0.00      6.54 o
   4   1  19        2.93        2.91      6.85 o
   5   1  19        0.04        0.00      8.23 o
   6   1  19      186.31      129.65     17.67 o
   7   1  19      241.38      264.72     23.52 o
   8   1  19       41.38       47.22     14.17 o
   9   1  19        6.61       10.22     12.27 o
   0   2  19       96.61      108.39     23.72 o
   1   2  19       20.34        7.09      6.75 o
   2   2  19       92.92       85.62      9.59 o
   3   2  19      303.07      328.19     22.29 o
   4   2  19       26.15       28.51     10.64 o
   5   2  19       16.37        8.42      9.15 o
   6   2  19       15.62       18.97     11.94 o
   7   2  19        0.00        3.79     11.80 o
   8   2  19        1.51       33.39     13.14 o
   9   2  19       30.74       34.33     15.67 o
   1   3  19       82.22       97.92      9.90 o
   2   3  19      371.09      391.65     19.56 o
   3   3  19        5.16        9.12      6.74 o
   4   3  19       42.80       46.83     10.21 o
   5   3  19        0.35        0.00      8.46 o
   6   3  19       20.44        6.20     13.34 o
   7   3  19        8.87        1.34     11.63 o
   8   3  19        6.43       21.21     12.87 o
   9   3  19       15.86        6.28     15.04 o
   0   4  19        0.84        8.20      8.34 o
   1   4  19       16.90       19.11     10.33 o
   2   4  19       27.76       16.88      8.57 o
   3   4  19      103.13       93.40     10.33 o
   4   4  19        4.98        0.00     12.70 o
   5   4  19        0.34        0.00      8.03 o
   6   4  19      379.29      325.97     25.41 o
   7   4  19       20.26        2.34     12.06 o
   8   4  19       36.25       29.52     13.32 o
   1   5  19        3.11        7.81     20.12 o
   2   5  19      183.65      187.62     19.91 o
   3   5  19      125.31      130.28     14.03 o
   4   5  19      162.07      165.41     13.13 o
   5   5  19       12.13        5.17      9.57 o
   6   5  19       36.07       45.96     14.04 o
   7   5  19        8.62       21.90     19.70 o
   0   6  19      154.16      122.41     25.84 o
   1   6  19        8.83        9.29     12.18 o
   2   6  19       70.49       79.02     16.32 o
   3   6  19      369.15      383.25     23.18 o
   4   6  19       16.61       19.01     10.63 o
   5   6  19       26.75       51.25     15.27 o
   6   6  19        0.01       10.13     12.43 o
   7   6  19        0.95        0.00     11.67 o
   1   7  19       19.15        2.63     11.80 o
   2   7  19      126.71       89.62     16.90 o
   3   7  19       21.79       25.55     13.43 o
   4   7  19        0.16        0.00     14.91 o
   5   7  19        1.37        5.22     12.30 o
   0   8  19       55.65       56.33     21.18 o
   1   8  19        4.26        2.53     11.88 o
   2   8  19       53.69       43.47     14.97 o
   3   8  19       42.24       56.27     18.21 o
   0   0  20       13.05       54.64     16.94 o
   1   0  20        1.28        0.00      8.37 o
   2   0  20      116.65       88.24     14.17 o
   3   0  20        2.47        9.34      9.70 o
   4   0  20        0.04       20.20     10.99 o
   5   0  20       34.15       36.85     16.94 o
   6   0  20       56.74       66.08     21.60 o
   7   0  20       27.45       26.68     17.79 o
   8   0  20       46.55       56.76     22.45 o
   9   0  20      353.07      393.07     43.63 o
   1   1  20       30.76       18.54      7.10 o
   2   1  20      300.87      312.09     24.58 o
   3   1  20       23.51       36.63      8.56 o
   4   1  20      177.38      197.58     16.22 o
   5   1  20        0.73        0.00      8.09 o
   6   1  20        0.36        4.75     11.33 o
   7   1  20       43.76       39.70     14.07 o
   8   1  20        1.18       24.80     13.03 o
   9   1  20        4.32        0.00     19.48 o
   0   2  20      438.96      526.79     27.53 o
   1   2  20        5.96        0.00      6.27 o
   2   2  20       10.64       34.63      8.45 o
   3   2  20      555.76      554.26     18.33 o
   4   2  20       78.22       59.89      9.39 o
   5   2  20       44.50       70.16     17.24 o
   6   2  20       54.82       40.09     18.64 o
   7   2  20        0.17        0.00     11.19 o
   8   2  20        4.88        0.00     13.77 o
   1   3  20        8.28        2.92      6.62 o
   2   3  20       90.53       94.46      9.87 o
   3   3  20        9.09       15.50      8.19 o
   4   3  20       64.72       55.55     11.64 o
   5   3  20       13.53        4.73      9.12 o
   6   3  20        1.66        4.47     11.37 o
   7   3  20       26.99       31.22     13.44 o
   8   3  20        0.77        0.00     11.91 o
   0   4  20       85.26       41.09     19.48 o
   1   4  20        5.33        4.94     12.31 o
   2   4  20        9.74        7.27     11.67 o
   3   4  20        1.53        0.00      7.96 o
   4   4  20        0.43        0.00      8.31 o
   5   4  20        0.13        0.00     13.08 o
   6   4  20       13.24       16.06     12.73 o
   7   4  20        0.35        0.00     10.63 o
   1   5  20       50.04       28.57     12.82 o
   2   5  20       29.64       40.08     29.01 o
   3   5  20       12.72       16.57     11.67 o
   4   5  20        0.71        0.00      9.66 o
   5   5  20        7.23        2.57      9.48 o
   6   5  20        8.48       13.55     17.37 o
   7   5  20       17.32       17.31     13.17 o
   0   6  20       19.10       48.71     19.48 o
   1   6  20       85.09       77.63     16.02 o
   2   6  20       37.20       36.35     13.92 o
   3   6  20      167.42      142.32     19.62 o
   4   6  20        0.78        0.00     11.76 o
   5   6  20       21.30        9.74     12.54 o
   6   6  20        5.35        3.15     12.73 o
   1   7  20       28.47       15.10     22.45 o
   2   7  20      114.25      126.71     19.14 o
   3   7  20       44.47       63.44     15.20 o
   4   7  20        1.34        0.00     11.83 o
   0   8  20        5.01        0.00     15.67 o
   1   1  21        7.39        9.61      7.17 o
   2   1  21        9.75        7.59      7.09 o
   3   1  21        0.20       12.30      8.68 o
   4   1  21       23.47       42.82      9.08 o
   5   1  21       29.56       23.87      9.90 o
   6   1  21       18.15       11.71     11.94 o
   7   1  21      103.04      110.53     17.96 o
   8   1  21       22.99       18.24     13.57 o
   0   2  21       53.59       42.48     11.69 o
   1   2  21       10.24       25.30      8.28 o
   2   2  21      157.49      154.61     12.19 o
   3   2  21        2.26       15.73      7.70 o
   4   2  21        0.92        4.34      7.57 o
   5   2  21        7.29        7.90      8.58 o
   6   2  21       28.34       49.13     14.08 o
   7   2  21       59.66       54.22     15.24 o
   1   3  21       45.21       34.98      8.55 o
   2   3  21      137.30      131.59     11.40 o
   3   3  21       33.14       49.18     10.83 o
   4   3  21       45.61       57.84     11.79 o
   5   3  21       45.34       54.02     12.73 o
   6   3  21       72.34       57.82     20.97 o
   7   3  21       30.16        9.59     15.04 o
   0   4  21        0.04        1.69     15.25 o
   1   4  21      332.87      311.53     25.37 o
   2   4  21        6.27        2.10      9.16 o
   3   4  21        7.52        0.43      8.90 o
   4   4  21       10.86       10.20      9.36 o
   5   4  21       23.42       32.15     10.57 o
   6   4  21       58.34       72.18     16.22 o
   1   5  21        0.98        0.12     11.67 o
   2   5  21      140.21      127.61     18.76 o
   3   5  21        8.38        8.06     11.97 o
   4   5  21       20.30       42.07     23.30 o
   5   5  21       26.28       16.95     13.27 o
   6   5  21       15.75        7.20     18.21 o
   0   6  21      142.85      127.92     27.53 o
   1   6  21       36.53       35.31     24.57 o
   2   6  21       95.05       92.83     19.06 o
   3   6  21        5.26       24.33     13.91 o
   4   6  21       61.76       62.29     22.03 o
   1   7  21       16.86        0.00     12.41 o
   2   7  21       15.53        0.52     15.25 o
   0   0  22        7.85        0.00     13.55 o
   1   0  22       65.06       99.53     15.72 o
   2   0  22       12.10       17.40     18.21 o
   3   0  22       19.44       43.86     13.47 o
   4   0  22        1.33        3.83     11.07 o
   5   0  22        6.09        0.00     15.25 o
   6   0  22      321.81      308.36     36.85 o
   7   0  22       35.48       90.22     23.72 o
   1   1  22       33.01       21.08      8.17 o
   2   1  22       24.17       30.44      8.36 o
   3   1  22        6.66        0.00      8.44 o
   4   1  22       36.42       43.43      9.30 o
   5   1  22      106.70      104.26     13.62 o
   6   1  22       22.81       35.91     13.61 o
   7   1  22        0.20        0.58     12.24 o
   0   2  22       37.81       18.48     11.33 o
   1   2  22      145.75      186.52     14.24 o
   2   2  22      174.07      179.92     13.52 o
   3   2  22       48.70       56.75      9.79 o
   4   2  22       26.50       21.55      8.62 o
   5   2  22       25.88       22.22     10.38 o
   6   2  22        3.25       12.68     12.30 o
   7   2  22        0.20        0.00     12.87 o
   1   3  22      110.28      121.71     11.70 o
   2   3  22       85.02       77.06     12.61 o
   3   3  22        0.53        0.00      8.72 o
   4   3  22       19.79       33.84     11.00 o
   5   3  22        0.34        3.33      9.39 o
   6   3  22       13.54        0.00     11.20 o
   0   4  22       17.35       31.77     19.91 o
   1   4  22        5.52        7.92     12.13 o
   2   4  22        8.18       32.75     13.47 o
   3   4  22        0.91        0.45     12.01 o
   4   4  22       15.43       13.78      9.78 o
   5   4  22       11.43        0.24      9.76 o
   1   5  22       26.48       55.01     15.62 o
   2   5  22        4.97        0.00     11.23 o
   3   5  22       33.10       55.06     26.26 o
   4   5  22       11.34        6.98     12.87 o
   0   6  22        1.95       18.64     18.21 o
   1   6  22       99.05      118.02     19.27 o
   2   6  22       21.46       22.42     13.47 o
   1   1  23        5.09       16.94      8.52 o
   2   1  23        2.81        8.52      7.87 o
   3   1  23        0.16        2.39      7.89 o
   4   1  23        5.94        0.00      7.69 o
   5   1  23        0.74       10.80     10.33 o
   6   1  23        4.82       25.76     13.47 o
   0   2  23       48.19       50.39     13.73 o
   1   2  23        0.10        1.47      8.09 o
   2   2  23       26.26       22.47     10.20 o
   3   2  23        6.98        1.49      8.19 o
   4   2  23       10.01       12.95      9.74 o
   5   2  23       17.89        5.06      9.44 o
   1   3  23        3.79        8.81      9.19 o
   2   3  23       16.42       18.36      9.91 o
   3   3  23        8.48        9.51      9.78 o
   4   3  23        1.43        0.00      9.21 o
   5   3  23       94.65       95.06     14.15 o
   0   4  23       48.54       55.06     22.03 o
   1   4  23      197.32      219.16     28.59 o
   2   4  23       68.12       82.67     17.13 o
   3   4  23        0.01       12.15     13.09 o
   4   4  23        8.22        0.00     13.17 o
   1   5  23       10.32       44.04     14.59 o
   2   5  23        0.87        6.68     11.97 o
   0   0  24       76.50       72.85     21.18 o
   1   0  24      124.75      180.32     20.64 o
   2   0  24       37.61       49.68     23.08 o
   3   0  24        1.33        0.00     10.58 o
   4   0  24       22.60       11.15     11.94 o
   1   1  24        8.73       12.16     11.52 o
   2   1  24        0.83        0.00      8.03 o
   3   1  24       15.62        8.53      8.29 o
   4   1  24        8.94        7.93      8.77 o
   0   2  24       65.91       83.94     15.54 o
   1   2  24        0.64       13.03      8.72 o
   2   2  24       32.30       35.18      9.29 o
   3   2  24       10.63       18.21      9.91 o
   4   2  24       53.07       55.57     12.37 o
   1   3  24        2.94        0.04     14.61 o
   2   3  24        2.67        0.00     15.88 o
   3   3  24       37.06       40.50     14.94 o
   0   4  24       14.92        0.00     16.94 o
   1   4  24       16.12        6.78     12.87 o
   1   1  25       93.87      114.13     12.85 o
   2   1  25       14.12       11.49      8.91 o
   0   2  25       10.49        2.54     12.57 o
   1   2  25        4.34        5.90     10.24 o
 
